# Supplementary material for: Improvements in lung function following vitamin C supplementation to pregnant smokers are associated with buccal DNA methylation at 5 years of age
Source: Clin Epigenetics. 2024 Feb 27;16:35. doi: 10.1186/s13148-024-01644-8 (PMC10900729; doi:10.1186/s13148-024-01644-8)
Supplement: Supplementary file 2 — Additional file 2 : Table S1. DMCs associated with vitamin C at FDR significance. Table S2 DMRs associated with vitamin C at FDR significance. Table S3 Vitamin C associated probes identified in previous EWAS using the EWAS Atlas. Table S4 DMCs associated with FEF25-75 (p<0.001). Table S5 Candidate DMRs associated with FEF25-75.Table S6. DMCs associated with wheeze (p<0.001). Table S7 Candidate DMRs associated with wheeze. Table S8 Mediation results for 62 CpGs associated with both Vitamin C supplementation and FEF25-75 at p<0.001. Table S9. Enrichment of biological pathways and phenotypes in 48 genes overlapping in the 3 EWAS. Table S10 Overlap of FDR significant correlation of 5-year buccal DMC beta values with DNA collected at birth and near 12 months of age. Table S11 Longitudinal analysis of buccal methylation in 37 patients with samples at m0, m12, and m60. [file 13148_2024_1644_MOESM2_ESM.xlsx]

## Sheet: Table S1. Vitamin C DMCs
DMCs associated with vitamin C at FDR significance
probe	CHR	MAPINFO	nearest gene	feat.cgi	Effect Direction	logFC	P.Value	adjusted P.Value
cg12095807	14	88700366	KCNK10	Body-opensea	HYPER	0.1345	9.86704e-09	0.00295705
cg08963132	3	130064261	COL6A5	TSS200-shore	HYPO	-0.151531	1.0713e-08	0.00295705
cg24124954	6	31508106	DDX39B	Body-shore	HYPO	-0.209823	1.18849e-08	0.00295705
cg06781424	15	51369527	TNFAIP8L3	Body-opensea	HYPER	0.108338	2.67002e-08	0.00498241
cg20804756	6	31507857	DDX39B	Body-shore	HYPO	-0.18082	4.99778e-08	0.0068745
cg00813090	10	75386088	MYOZ1	IGR-shore	HYPER	0.177926	5.93414e-08	0.0068745
cg15948509	16	1832913	NUBP2	TSS200-island	HYPER	0.177268	6.44696e-08	0.0068745
cg05522700	7	120589681	ING3	TSS1500-shore	HYPO	-0.280691	7.68473e-08	0.00717006
cg01227964	10	92683897	ANKRD1	IGR-opensea	HYPER	0.234429	1.24278e-07	0.010307
cg10758716	13	99184827	STK24	Body-opensea	HYPO	-0.139715	1.82361e-07	0.0121483
cg01803717	1	8939106	ENO1	TSS1500-island	HYPER	0.0889427	1.98844e-07	0.0121483
cg22378064	10	80476116	LINC00856	IGR-opensea	HYPER	0.289757	2.0622e-07	0.0121483
cg09585004	2	56236485	CCDC85A	Body-opensea	HYPO	-0.236082	2.27077e-07	0.0121483
cg11878331	8	72469507	EYA1	IGR-island	HYPER	0.167278	2.57127e-07	0.0121483
cg13392861	9	37914861	SHB	IGR-opensea	HYPO	-0.103278	2.75698e-07	0.0121483
cg24067803	11	70653378	SHANK2	Body-opensea	HYPO	-0.138477	3.22995e-07	0.0121483
cg12691620	1	53152081	COA7	3'UTR-opensea	HYPO	-0.213901	3.23934e-07	0.0121483
cg17995273	3	136936856	IL20RB	IGR-opensea	HYPO	-0.153679	3.24835e-07	0.0121483
cg10693616	17	7982670	ALOX12B	Body-island	HYPO	-0.279813	3.28279e-07	0.0121483
cg01109169	2	71134630	VAX2	Body-island	HYPER	0.201111	3.78319e-07	0.0121483
cg00492362	2	95788963	MRPS5	TSS1500-shore	HYPO	-0.221043	3.81824e-07	0.0121483
cg16595765	12	39301277	CPNE8	IGR-shore	HYPO	-0.174082	3.8996e-07	0.0121483
cg06275818	16	3725478	TRAP1	Body-shore	HYPO	-0.105713	3.99387e-07	0.0121483
cg00855661	4	39183530	WDR19	TSS1500-shore	HYPO	-0.18485	4.29791e-07	0.0121483
cg18141431	8	28820306	HMBOX1	5'UTR-opensea	HYPER	0.133553	4.35475e-07	0.0121483
cg25387812	1	44554657	KLF17	IGR-opensea	HYPER	0.108535	4.39311e-07	0.0121483
cg14002061	5	17402424	LINC02111	IGR-opensea	HYPO	-0.215445	4.39435e-07	0.0121483
cg03403880	2	157255372	GPD2	IGR-shore	HYPER	0.115608	5.2891e-07	0.0136479
cg11289676	11	70209516	PPFIA1	Body-opensea	HYPO	-0.0867625	5.30249e-07	0.0136479
cg05446659	17	46026612	PNPO	3'UTR-opensea	HYPO	-0.187976	5.68268e-07	0.0141389
cg01904912	2	84084490	FUNDC2P2	IGR-opensea	HYPO	-0.180142	6.03506e-07	0.014336
cg06855567	4	177117009	SPATA4	TSS200-shore	HYPO	-0.168872	6.29511e-07	0.014336
cg22087425	1	32671869	IQCC	Body-island	HYPO	-0.165488	6.33807e-07	0.014336
cg13910573	9	116163406	ALAD	5'UTR-island	HYPER	0.195343	7.40399e-07	0.0156011
cg09327745	7	62574479	ZNF733P	IGR-shore	HYPO	-0.111718	7.49888e-07	0.0156011
cg22797839	10	72278460	PALD1	5'UTR-opensea	HYPO	-0.143342	7.66442e-07	0.0156011
cg26904198	8	145533149	HSF1	Body-opensea	HYPER	0.144523	7.73345e-07	0.0156011
cg05043311	1	161179735	NDUFS2	Body-opensea	HYPO	-0.138407	8.64446e-07	0.01698
cg09247459	19	30364939	URI1	IGR-shore	HYPER	0.32584	9.51073e-07	0.0178114
cg26915173	13	47120692	LRCH1	IGR-opensea	HYPER	0.168905	9.54494e-07	0.0178114
cg20966054	16	16202854	ABCC1	Body-opensea	HYPO	-0.133126	1.03229e-06	0.0187933
cg06365567	3	49057806	DALRD3	TSS200-shore	HYPO	-0.210139	1.12345e-06	0.0193516
cg20626896	12	51442762	LETMD1	Body-shore	HYPO	-0.17351	1.15183e-06	0.0193516
cg10635061	2	106055006	FHL2	1stExon-opensea	HYPO	-0.0845941	1.16272e-06	0.0193516
cg00880601	4	151936810	LRBA	TSS1500-island	HYPER	0.128608	1.16877e-06	0.0193516
cg13332552	4	126426983	MIR2054	TSS1500-opensea	HYPER	0.199593	1.19259e-06	0.0193516
cg24356295	10	992134	LARP4B	IGR-opensea	HYPER	0.0934796	1.26027e-06	0.0194936
cg01017197	10	102046482	BLOC1S2	TSS1500-island	HYPER	0.109996	1.30064e-06	0.0194936
cg04531202	16	86588934	FLJ30679	TSS200-island	HYPER	0.106126	1.3278e-06	0.0194936
cg09866235	15	77227841	RCN2	Body-shelf	HYPER	0.106431	1.33373e-06	0.0194936
cg24612967	6	145954535	EPM2A	Body-opensea	HYPER	0.181203	1.33592e-06	0.0194936
cg01785359	8	38757652	PLEKHA2	TSS1500-shore	HYPO	-0.239036	1.36962e-06	0.0194936
cg19632842	20	62665572	C20orf204	TSS200-shelf	HYPO	-0.0696682	1.38416e-06	0.0194936
cg00454961	16	929020	LMF1	Body-shore	HYPER	0.099377	1.42679e-06	0.019722
cg18892485	7	129417053	MIR183	IGR-shore	HYPER	0.149276	1.45478e-06	0.0197432
cg03793199	17	4634818	MED11	1stExon-island	HYPO	-0.161681	1.48728e-06	0.0198239
cg12623107	11	18346401	GTF2H1	5'UTR-shelf	HYPO	-0.15798	1.59933e-06	0.0208018
cg03873294	6	31737254	VWA7	Body-opensea	HYPO	-0.156132	1.61638e-06	0.0208018
cg14559634	8	17538007	MTUS1	Body-opensea	HYPO	-0.159242	1.69933e-06	0.0213236
cg19244583	20	32142877	CBFA2T2	Body-opensea	HYPER	0.233565	1.74512e-06	0.0213236
cg23089872	2	27300055	EMILIN1	TSS1500-opensea	HYPER	0.0827556	1.75026e-06	0.0213236
cg06034771	15	91260647	BLM	5'UTR-island	HYPER	0.0664949	1.7712e-06	0.0213236
cg20639805	10	112404997	RBM20	Body-shore	HYPER	0.180789	1.81856e-06	0.0215462
cg07601804	1	9023134	CA6	Body-opensea	HYPO	-0.146948	1.95657e-06	0.0219937
cg02264818	13	96072921	CLDN10	IGR-opensea	HYPER	0.0704718	1.97328e-06	0.0219937
cg22151504	12	110212888	FAM222A-AS1	IGR-opensea	HYPO	-0.130624	2.05457e-06	0.0219937
cg14057041	11	116484323	BUD13	IGR-opensea	HYPO	-0.140341	2.06746e-06	0.0219937
cg01532771	19	7827560	CLEC4M	TSS1500-opensea	HYPER	0.130013	2.06912e-06	0.0219937
cg24370253	22	29736851	AP1B1	ExonBnd-opensea	HYPO	-0.104158	2.19241e-06	0.0219937
cg00405728	1	27986888	IFI6	IGR-shore	HYPO	-0.0898647	2.21917e-06	0.0219937
cg25533693	12	110144956	FAM222A	IGR-opensea	HYPO	-0.117164	2.22377e-06	0.0219937
cg20966920	18	40593068	RIT2	Body-opensea	HYPO	-0.147441	2.23654e-06	0.0219937
cg05491977	2	235552270	ARL4C	IGR-opensea	HYPER	0.21116	2.25232e-06	0.0219937
cg14527639	14	79359526	NRXN3	Body-opensea	HYPO	-0.117774	2.28526e-06	0.0219937
cg15881994	4	89300156	HERC6	1stExon-island	HYPER	0.147494	2.29647e-06	0.0219937
cg13727277	7	1062871	C7orf50	TSS1500-island	HYPO	-0.135044	2.30199e-06	0.0219937
cg09168997	1	160085132	ATP1A2	TSS1500-opensea	HYPER	0.114905	2.32604e-06	0.0219937
cg19196401	6	110721138	DDO	Body-island	HYPER	0.587101	2.32953e-06	0.0219937
cg16279464	3	184080807	POLR2H	TSS1500-island	HYPER	0.123202	2.35069e-06	0.0219937
cg23217386	11	5653254	TRIM34	5'UTR-opensea	HYPER	0.150034	2.35725e-06	0.0219937
cg02002408	5	132112972	SEPTIN8	1stExon-island	HYPER	0.184781	2.46714e-06	0.022594
cg19243777	12	26278767	BHLHE41	TSS1500-island	HYPO	-0.166534	2.48212e-06	0.022594
cg24054684	11	14665335	PDE3B	1stExon-island	HYPER	0.099569	2.53395e-06	0.0227879
cg13722340	4	94741386	ATOH1	IGR-opensea	HYPO	-0.101467	2.57181e-06	0.0228176
cg10660903	17	45307606	MYL4	IGR-opensea	HYPO	-0.122579	2.59839e-06	0.0228176
cg18252780	3	32963776	CCR4	IGR-opensea	HYPO	-0.119084	2.63326e-06	0.0228548
cg05930881	8	11560540	GATA4	TSS1500-island	HYPO	-0.135923	2.80728e-06	0.0240852
cg17619701	10	112610100	RBM20	IGR-opensea	HYPER	0.13864	3.06551e-06	0.0260019
cg25197500	17	80581805	WDR45B	Body-opensea	HYPER	0.126813	3.14337e-06	0.0262665
cg26575105	6	109010960	FOXO3	IGR-opensea	HYPO	-0.152252	3.17376e-06	0.0262665
cg02619941	20	60370985	CDH4	Body-shelf	HYPO	-0.115312	3.22826e-06	0.0262665
cg10739684	11	46143993	PHF21A	TSS1500-opensea	HYPER	0.139506	3.25029e-06	0.0262665
cg12718972	17	1737862	RPA1	Body-opensea	HYPER	0.158507	3.27729e-06	0.0262665
cg07739179	17	42081810	PYY	TSS1500-shore	HYPO	-0.228255	3.30785e-06	0.0262665
cg25245261	8	144640507	GSDMD	1stExon-island	HYPER	0.166195	3.62336e-06	0.028469
cg15346842	2	59477066	LINC01122	IGR-opensea	HYPER	0.144507	3.76878e-06	0.0293031
cg15955121	13	20238516	MPHOSPH8	Body-opensea	HYPER	0.101453	3.83888e-06	0.0293571
cg03142956	1	205012349	CNTN2	1stExon-opensea	HYPER	0.147812	3.86275e-06	0.0293571
cg05780311	17	40428759	STAT5B	TSS1500-island	HYPER	0.142326	3.89372e-06	0.0293571
cg03156547	14	23525003	CDH24	5'UTR-shore	HYPO	-0.0620449	3.98156e-06	0.0297192
cg26694326	4	54569312	PDGFRA	Body-opensea	HYPO	-0.17962	4.10804e-06	0.0301419
cg01119278	6	110721349	DDO	Body-island	HYPER	0.252785	4.18229e-06	0.0301419
cg25510164	4	22818572	GBA3	Body-opensea	HYPER	0.154947	4.19546e-06	0.0301419
cg00564305	2	145078759	GTDC1	5'UTR-opensea	HYPO	-0.114647	4.24873e-06	0.0301419
cg15051332	6	41514432	FOXP4	1stExon-island	HYPER	0.146302	4.25889e-06	0.0301419
cg03743508	8	6312162	MCPH1	Body-opensea	HYPER	0.127402	4.28048e-06	0.0301419
cg23393853	16	5250578	EEF2KMT	IGR-opensea	HYPER	0.15546	4.42317e-06	0.0308556
cg02539082	9	16221444	C9orf92	Body-opensea	HYPO	-0.150129	4.56867e-06	0.0312493
cg17164905	1	27931310	AHDC1	TSS1500-shore	HYPO	-0.139949	4.62714e-06	0.0312493
cg04512993	6	18020644	KIF13A	IGR-opensea	HYPER	0.11861	4.6766e-06	0.0312493
cg16661866	14	95780358	CLMN	Body-opensea	HYPO	-0.179697	4.68227e-06	0.0312493
cg12339134	10	134790933	LINC01168	IGR-island	HYPO	-0.0781101	4.71866e-06	0.0312493
cg13632595	19	39931060	RPS16	IGR-opensea	HYPER	0.992831	4.73081e-06	0.0312493
cg07726187	3	138048101	NME9	5'UTR-shore	HYPER	0.109808	4.87442e-06	0.031642
cg21513751	14	21458627	METTL17	Body-shore	HYPER	0.138838	4.89357e-06	0.031642
cg22159954	12	55845234	OR6C2	TSS1500-opensea	HYPER	0.105534	4.91742e-06	0.031642
cg14295764	14	78374072	ADCK1	Body-opensea	HYPO	-0.113634	5.00626e-06	0.0318245
cg14578229	7	9776802	PER4	IGR-opensea	HYPO	-0.234511	5.06396e-06	0.0318245
cg15011254	8	120733714	TAF2	IGR-opensea	HYPO	-0.0748266	5.13576e-06	0.0318245
cg26855515	6	3239961	TUBB2B	IGR-opensea	HYPER	0.0707176	5.14636e-06	0.0318245
cg11101345	2	159986646	TANC1	Body-opensea	HYPO	-0.243489	5.24947e-06	0.0318245
cg12378142	18	60490975	PHLPP1	Body-opensea	HYPO	-0.0881153	5.25607e-06	0.0318245
cg09752611	3	112454038	CD200R1L	IGR-opensea	HYPO	-0.13916	5.31608e-06	0.0318245
cg14511412	10	49757007	ARHGAP22	Body-opensea	HYPO	-0.101722	5.42133e-06	0.0318245
cg01317870	5	68814458	OCLN	Body-opensea	HYPER	0.167565	5.45701e-06	0.0318245
cg15841728	1	114642507	SYT6	Body-opensea	HYPER	0.122543	5.49766e-06	0.0318245
cg19836454	1	95605515	TMEM56	5'UTR-opensea	HYPER	0.0968555	5.50419e-06	0.0318245
cg18414281	20	42081054	SRSF6	IGR-opensea	HYPO	-0.111331	5.51477e-06	0.0318245
cg20785661	6	13289660	TBC1D7	Body-opensea	HYPER	0.109185	5.51938e-06	0.0318245
cg25080497	10	133943274	JAKMIP3	Body-opensea	HYPER	0.104103	5.57556e-06	0.0318245
cg10944833	6	17702460	NUP153	Body-shelf	HYPO	-0.173262	5.58533e-06	0.0318245
cg13562460	6	109311004	SESN1	Body-opensea	HYPER	0.130629	5.64796e-06	0.0319376
cg00611227	2	116122048	DPP10	Body-opensea	HYPER	0.449297	5.71337e-06	0.0320645
cg27642428	11	63705693	NAA40	TSS1500-shore	HYPER	0.0641491	5.76332e-06	0.0321034
cg08517107	19	14029169	CC2D1A	Body-opensea	HYPO	-0.080725	5.84361e-06	0.0321096
cg20567404	1	21059324	SH2D5	TSS200-island	HYPER	0.125215	5.87113e-06	0.0321096
cg13323916	15	22848884	TUBGCP5	ExonBnd-opensea	HYPER	0.0890065	5.91926e-06	0.0321096
cg07014050	5	122305776	SNX24	Body-opensea	HYPER	0.153173	6.01893e-06	0.0321096
cg04959058	2	234723340	HJURP	ExonBnd-opensea	HYPO	-0.131639	6.02237e-06	0.0321096
cg14699263	2	27128106	DPYSL5	Body-opensea	HYPER	0.137872	6.02253e-06	0.0321096
cg14921479	17	66342543	ARSG	Body-opensea	HYPER	0.12488	6.15066e-06	0.0323341
cg01739963	13	76123781	UCHL3	TSS200-island	HYPO	-0.119871	6.15127e-06	0.0323341
cg17652281	8	8569819	CLDN23	IGR-opensea	HYPO	-0.146272	6.22371e-06	0.0324861
cg18456782	15	28051715	OCA2	Body-island	HYPER	0.0874658	6.3819e-06	0.0328558
cg20734030	12	95111263	TMCC3	IGR-opensea	HYPER	0.160529	6.49577e-06	0.0328558
cg25729562	8	28273929	ZNF395	IGR-shelf	HYPO	-0.0865544	6.50125e-06	0.0328558
cg16403659	14	105908693	MTA1	Body-shelf	HYPO	-0.144976	6.50312e-06	0.0328558
cg09409484	1	45770648	LINC01144	Body-shore	HYPO	-0.108176	6.52585e-06	0.0328558
cg01582437	17	34455570	CCL4	IGR-opensea	HYPO	-0.144126	6.55866e-06	0.0328558
cg11795128	10	36782936	ANKRD30A	IGR-opensea	HYPER	0.132932	6.60406e-06	0.0328627
cg23977332	2	220119321	TUBA4B	5'UTR-island	HYPER	0.183949	6.74253e-06	0.0333296
cg07699307	6	101111561	ASCC3	Body-opensea	HYPER	0.0767598	6.80999e-06	0.0334416
cg15803221	17	38473166	RARA	TSS1500-island	HYPER	0.082866	6.87496e-06	0.0334615
cg23544223	18	12777786	PTPN2	IGR-island	HYPO	-0.257046	6.94306e-06	0.0334615
cg23979127	20	41815063	PTPRT	Body-shelf	HYPO	-0.090657	6.94853e-06	0.0334615
cg26404748	14	23564693	C14orf119	5'UTR-island	HYPER	0.0838638	7.09841e-06	0.0337884
cg17432513	5	180643653	MIR4638	IGR-shore	HYPO	-0.322908	7.10695e-06	0.0337884
cg17648326	9	6900334	KDM4C	Body-opensea	HYPO	-0.120737	7.37366e-06	0.0348345
cg19909400	6	154360040	OPRM1	TSS1500-shore	HYPER	0.140639	7.45401e-06	0.0349926
cg05171823	1	10765817	CASZ1	5'UTR-shore	HYPO	-0.0793292	7.60577e-06	0.0354819
cg22371403	14	74488024	BBOF1	Body-shore	HYPER	0.107425	7.78374e-06	0.0359032
cg14339343	4	8602556	CPZ	5'UTR-opensea	HYPER	0.0836526	7.79227e-06	0.0359032
cg06290379	5	133377824	VDAC1	IGR-opensea	HYPER	0.103419	7.926e-06	0.0362953
cg25351588	6	116879492	CALHM4	3'UTR-opensea	HYPO	-0.205392	8.08106e-06	0.0367797
cg16341495	8	142228727	SLC45A4	Body-island	HYPER	0.137428	8.15912e-06	0.0368725
cg16037947	8	22305714	PPP3CC	Body-opensea	HYPER	0.19113	8.24689e-06	0.0368725
cg16909742	2	127635678	BIN1	IGR-opensea	HYPO	-0.149317	8.3044e-06	0.0368725
cg00265739	5	58114030	RAB3C	Body-opensea	HYPER	0.164806	8.33849e-06	0.0368725
cg20091028	7	156229747	LOC285889	IGR-opensea	HYPER	0.169655	8.36503e-06	0.0368725
cg06318355	6	124797469	NKAIN2	Body-opensea	HYPER	0.148157	8.50566e-06	0.0368725
cg11911498	11	72353424	PDE2A	1stExon-island	HYPER	0.131738	8.52579e-06	0.0368725
cg03068637	8	87521094	RMDN1	TSS200-island	HYPER	0.149965	8.5786e-06	0.0368725
cg21193451	9	128509870	PBX3	1stExon-island	HYPER	0.135198	8.59283e-06	0.0368725
cg11299190	6	157154499	ARID1B	Body-opensea	HYPO	-0.109514	8.59544e-06	0.0368725
cg01673713	19	36139616	COX6B1	5'UTR-shelf	HYPER	0.158095	8.65772e-06	0.0368837
cg06503216	16	71879545	ATXN1L	TSS1500-shore	HYPER	0.0940679	8.73799e-06	0.0368837
cg18186478	8	23423960	SLC25A37	Body-opensea	HYPO	-0.164009	8.76016e-06	0.0368837
cg09542111	21	31312091	GRIK1	5'UTR-island	HYPO	-0.146124	8.7957e-06	0.0368837
cg11898029	16	2097888	NTHL1	TSS200-island	HYPER	0.259048	8.99778e-06	0.0373597
cg11853963	17	72890518	FADS6	TSS1500-shore	HYPO	-0.0814627	9.00933e-06	0.0373597
cg26855786	1	40106248	HEYL	TSS1500-shore	HYPER	0.117356	9.13772e-06	0.0376828
cg26256401	3	44037543	MIR138-1	IGR-island	HYPO	-0.121673	9.20105e-06	0.0377355
cg11245017	1	186274231	PRG4	Body-opensea	HYPER	0.142162	9.36439e-06	0.0380342
cg09822001	1	156561334	NAXE	TSS1500-shore	HYPER	0.091204	9.44644e-06	0.0380342
cg12331229	9	34637836	SIGMAR1	TSS200-island	HYPO	-0.0848498	9.4689e-06	0.0380342
cg00044179	22	23492229	RAB36	ExonBnd-opensea	HYPER	0.13599	9.51683e-06	0.0380342
cg06344918	16	48210636	ABCC11	Body-opensea	HYPO	-0.0939395	9.52867e-06	0.0380342
cg18413240	3	112280241	ATG3	TSS1500-island	HYPER	0.1448	9.63822e-06	0.0382669
cg15218070	17	55964716	CUEDC1	5'UTR-shore	HYPO	-0.11442	9.82388e-06	0.0384283
cg20298778	6	143891455	PHACTR2-AS1	TSS1500-opensea	HYPER	0.335194	9.85108e-06	0.0384283
cg05603527	2	71131629	VAX2	Body-island	HYPER	0.14994	9.90293e-06	0.0384283
cg09801894	1	219738354	SLC30A10	IGR-opensea	HYPO	-0.152544	9.92201e-06	0.0384283
cg10256349	16	3185592	ZNF213	5'UTR-shore	HYPER	0.108441	9.95306e-06	0.0384283
cg24760379	2	60756422	BCL11A	Body-opensea	HYPO	-0.113044	9.98779e-06	0.0384283
cg00567979	5	158636937	RNF145	TSS1500-island	HYPO	-0.167883	1.00977e-05	0.0384505
cg07727425	22	45638839	KIAA0930	IGR-shelf	HYPO	-0.129414	1.01215e-05	0.0384505
cg27115745	8	8423471	CLDN23	IGR-opensea	HYPO	-0.110707	1.01754e-05	0.0384505
cg26022992	1	145507616	RBM8A	TSS200-island	HYPER	0.155857	1.03872e-05	0.0384505
cg13725657	9	136769761	VAV2	Body-opensea	HYPO	-0.23053	1.03914e-05	0.0384505
cg19591350	10	75361585	USP54	IGR-opensea	HYPO	-0.105365	1.04048e-05	0.0384505
cg19139370	5	77347424	AP3B1	Body-opensea	HYPER	0.159615	1.04218e-05	0.0384505
cg04365224	3	72788183	SHQ1	IGR-island	HYPO	-0.180993	1.04301e-05	0.0384505
cg23345697	7	520489	PDGFA	IGR-shelf	HYPO	-0.133216	1.04908e-05	0.0384505
cg24882987	10	105487482	SH3PXD2A	Body-opensea	HYPER	0.0532032	1.05125e-05	0.0384505
cg09255459	16	85021975	ZDHHC7	Body-opensea	HYPER	0.161549	1.07948e-05	0.0384505
cg14652485	12	53729570	SP7	5'UTR-opensea	HYPER	0.156963	1.09228e-05	0.0384505
cg19093146	3	138068013	MRAS	1stExon-shore	HYPO	-0.103722	1.09322e-05	0.0384505
cg01223086	15	96896680	NR2F2	IGR-shore	HYPER	0.105918	1.09387e-05	0.0384505
cg03496198	13	20241521	MPHOSPH8	Body-opensea	HYPER	0.105558	1.09405e-05	0.0384505
cg18950578	13	48611561	SUCLA2	TSS200-shore	HYPER	0.16561	1.09514e-05	0.0384505
cg16079749	5	134783881	TIFAB	TSS1500-opensea	HYPER	0.133463	1.10409e-05	0.0384505
cg05225593	16	81437709	MIR4720	IGR-shore	HYPO	-0.122302	1.10449e-05	0.0384505
cg08546178	1	245528444	KIF26B	Body-opensea	HYPO	-0.146355	1.10757e-05	0.0384505
cg08574459	6	166956703	RPS6KA2	Body-opensea	HYPER	0.368378	1.10836e-05	0.0384505
cg17187183	4	55093834	PDGFRA	TSS1500-shore	HYPO	-0.214827	1.10998e-05	0.0384505
cg11982525	7	106505688	PIK3CG	TSS1500-shelf	HYPER	0.161224	1.11268e-05	0.0384505
cg19299499	10	64996091	JMJD1C	Body-opensea	HYPER	0.164048	1.1184e-05	0.0384699
cg26842858	15	65408022	UBAP1L	IGR-opensea	HYPER	0.105839	1.12396e-05	0.0384838
cg06804657	6	145669123	EPM2A	IGR-opensea	HYPO	-0.137679	1.14807e-05	0.0390974
cg12967067	8	2368537	MYOM2	IGR-opensea	HYPER	0.12392	1.15235e-05	0.0390974
cg04003903	4	8601549	CPZ	5'UTR-opensea	HYPO	-0.107767	1.16307e-05	0.0391094
cg19350970	2	238039148	COPS8	IGR-opensea	HYPO	-0.0589877	1.16319e-05	0.0391094
cg07462954	4	2733734	FAM193A	3'UTR-island	HYPO	-0.117598	1.17119e-05	0.0392017
cg23616741	7	44105434	PGAM2	TSS1500-shore	HYPO	-0.239298	1.20263e-05	0.0396411
cg03482993	9	125032263	MRRF	5'UTR-opensea	HYPO	-0.0779747	1.20264e-05	0.0396411
cg14341953	9	34637295	SIGMAR1	Body-island	HYPER	0.121407	1.20737e-05	0.0396411
cg19216211	8	22455986	PDLIM2	TSS1500-shore	HYPO	-0.108711	1.21767e-05	0.0396411
cg23509344	2	88650535	FOXI3	IGR-island	HYPER	0.170487	1.23912e-05	0.0396411
cg08243951	2	75643051	EVA1A	IGR-opensea	HYPER	0.165325	1.24204e-05	0.0396411
cg13918640	9	94351568	ROR2	IGR-opensea	HYPO	-0.140945	1.24918e-05	0.0396411
cg11227987	7	158250469	PTPRN2	Body-island	HYPER	0.110911	1.25767e-05	0.0396411
cg11626877	2	64805391	AFTPH	Body-opensea	HYPO	-0.0962608	1.25905e-05	0.0396411
cg12369218	2	215439944	VWC2L	Body-opensea	HYPER	0.118866	1.26251e-05	0.0396411
cg03249890	2	175199803	SP9	TSS200-island	HYPO	-0.109348	1.26287e-05	0.0396411
cg24816512	21	33650743	MIS18A	Body-shore	HYPO	-0.116963	1.26637e-05	0.0396411
cg00551647	21	27943730	CYYR1	Body-shore	HYPER	0.155938	1.26686e-05	0.0396411
cg17070775	11	3760250	NUP98	Body-opensea	HYPO	-0.094849	1.2708e-05	0.0396411
cg02330291	20	52224829	ZNF217	IGR-opensea	HYPO	-0.15552	1.27118e-05	0.0396411
cg14705308	2	178130047	NFE2L2	TSS1500-shore	HYPER	0.153396	1.28204e-05	0.0396411
cg14035553	1	21029443	KIF17	Body-shore	HYPER	0.0811811	1.29634e-05	0.0396411
cg05177321	22	30758847	CCDC157	5'UTR-opensea	HYPO	-0.137465	1.29871e-05	0.0396411
cg12340037	12	102193720	GNPTAB	Body-opensea	HYPO	-0.10947	1.30251e-05	0.0396411
cg23071107	15	64445802	SNX22	Body-shore	HYPER	0.161311	1.30449e-05	0.0396411
cg00619061	21	43389246	C2CD2	IGR-opensea	HYPER	0.909887	1.30666e-05	0.0396411
cg15162818	2	23858940	KLHL29	Body-opensea	HYPO	-0.0891298	1.31133e-05	0.0396411
cg12161007	5	177683033	COL23A1	Body-opensea	HYPO	-0.134833	1.31174e-05	0.0396411
cg09683392	2	127895525	BIN1	IGR-opensea	HYPER	0.1406	1.31177e-05	0.0396411
cg13799772	3	129800573	ALG1L2	TSS200-opensea	HYPO	-0.581757	1.32117e-05	0.0397639
cg01599770	1	66799262	PDE4B	Body-opensea	HYPER	0.265518	1.33858e-05	0.0401139
cg10451566	15	41228589	DLL4	Body-island	HYPO	-0.0942244	1.34853e-05	0.0401139
cg25029304	10	95789599	PLCE1	5'UTR-opensea	HYPO	-0.104223	1.35357e-05	0.0401139
cg11904435	10	118563110	HSPA12A	IGR-opensea	HYPER	0.124812	1.35429e-05	0.0401139
cg16904666	22	50461702	IL17REL	Body-shelf	HYPER	0.148273	1.36158e-05	0.0401705
cg20910429	11	34380839	ABTB2	IGR-shore	HYPER	0.135879	1.37875e-05	0.040501
cg12523359	1	179204318	ABL2	IGR-opensea	HYPO	-0.12368	1.38364e-05	0.040501
cg00714184	4	155664242	LRAT	TSS1500-island	HYPO	-0.159162	1.40411e-05	0.0405584
cg14891762	1	164681594	PBX1	Body-opensea	HYPO	-0.104154	1.41904e-05	0.0405584
cg13944802	5	129242158	CHSY3	Body-shore	HYPER	0.202068	1.42535e-05	0.0405584
cg20219808	20	17731132	BANF2	IGR-opensea	HYPER	0.0795266	1.42663e-05	0.0405584
cg19924249	8	102275675	ZNF706	IGR-opensea	HYPER	0.102816	1.43883e-05	0.0405584
cg15682057	19	44529424	ZNF222	TSS200-island	HYPER	0.0676303	1.44658e-05	0.0405584
cg08220084	14	23426592	HAUS4	TSS1500-shore	HYPO	-0.145314	1.4513e-05	0.0405584
cg08528735	3	184428879	MAGEF1	1stExon-shore	HYPO	-0.131486	1.45145e-05	0.0405584
cg23097139	15	75918757	SNUPN	TSS1500-shore	HYPO	-0.0928898	1.45241e-05	0.0405584
cg25466245	1	223407095	SUSD4	Body-opensea	HYPER	0.100061	1.45344e-05	0.0405584
cg08535489	3	128513829	RAB7A	5'UTR-opensea	HYPO	-0.112608	1.45382e-05	0.0405584
cg05885483	12	49412537	PRKAG1	1stExon-island	HYPER	0.157723	1.45671e-05	0.0405584
cg12706801	11	66456240	SPTBN2	Body-shelf	HYPO	-0.0925963	1.46012e-05	0.0405584
cg25536373	2	115200321	DPP10	1stExon-opensea	HYPER	0.145745	1.46894e-05	0.0405584
cg20655070	19	40315011	DYRK1B	IGR-island	HYPER	0.390985	1.47634e-05	0.0405584
cg26070415	3	14364524	SLC6A6	IGR-opensea	HYPER	0.132096	1.48423e-05	0.0405584
cg18680328	10	123868970	TACC2	Body-shelf	HYPER	0.263195	1.48639e-05	0.0405584
cg19730801	14	103244459	TRAF3	5'UTR-opensea	HYPER	0.150359	1.48667e-05	0.0405584
cg26124791	8	135056816	ZFAT	IGR-opensea	HYPER	0.208723	1.49453e-05	0.0405584
cg05253151	6	158506818	SYNJ2	Body-shore	HYPO	-0.159504	1.495e-05	0.0405584
cg18502617	11	64067409	KCNK4	TSS1500-island	HYPER	0.126678	1.49971e-05	0.0405584
cg27439971	16	1698273	CRAMP1	Body-opensea	HYPER	0.100859	1.51641e-05	0.0407211
cg26987720	17	79032999	BAIAP2	Body-opensea	HYPER	0.0865298	1.51681e-05	0.0407211
cg03584056	19	4910798	UHRF1	5'UTR-shore	HYPO	-0.071989	1.52209e-05	0.0407211
cg10786774	8	109209956	EIF3E	IGR-opensea	HYPO	-0.140977	1.56784e-05	0.0416721
cg27156172	6	42947748	MEA1	TSS1500-shore	HYPO	-0.154511	1.57311e-05	0.0416721
cg26274891	13	114843594	RASA3	Body-shelf	HYPER	0.0602698	1.57438e-05	0.0416721
cg11895993	8	125071203	FER1L6	ExonBnd-opensea	HYPER	0.151155	1.59045e-05	0.0417354
cg15041443	2	28959354	PPP1CB	IGR-opensea	HYPER	0.115349	1.59255e-05	0.0417354
cg10630240	1	50834230	DMRTA2	IGR-opensea	HYPER	0.0995008	1.59355e-05	0.0417354
cg01593509	19	6264460	MLLT1	Body-opensea	HYPO	-0.129345	1.60506e-05	0.0418353
cg15845072	7	87337600	ABCB1	5'UTR-opensea	HYPER	0.233252	1.61363e-05	0.0418353
cg03022644	17	17054863	MPRIP	Body-opensea	HYPO	-0.134044	1.61418e-05	0.0418353
cg19661717	5	52323426	ITGA2	Body-opensea	HYPO	-0.108004	1.63042e-05	0.0420537
cg14802097	12	42970349	PRICKLE1	5'UTR-opensea	HYPER	0.154437	1.63387e-05	0.0420537
cg03551963	5	39502320	DAB2	IGR-opensea	HYPO	-0.16806	1.65737e-05	0.0422902
cg08091526	16	79156020	WWOX	Body-opensea	HYPER	0.110383	1.65834e-05	0.0422902
cg26981117	2	33352369	LTBP1	Body-opensea	HYPER	0.296444	1.66006e-05	0.0422902
cg23371889	5	94887809	TTC37	5'UTR-shelf	HYPO	-0.104974	1.67447e-05	0.0425123
cg04207231	6	34038038	GRM4	Body-opensea	HYPO	-0.136122	1.69394e-05	0.0428608
cg23004960	7	101268430	MYL10	Body-opensea	HYPO	-0.105944	1.70418e-05	0.0429743
cg15222753	2	242750039	NEU4	TSS200-opensea	HYPER	0.107927	1.71141e-05	0.0430112
cg06791489	1	191190697	LINC01720	IGR-opensea	HYPER	0.122087	1.72097e-05	0.0430314
cg06928634	5	140566710	PCDHB16	TSS200-shore	HYPO	-0.210923	1.72375e-05	0.0430314
cg13846697	1	110704770	SLC6A17	5'UTR-opensea	HYPO	-0.0857984	1.74376e-05	0.0432962
cg16077844	13	52341593	DHRS12	IGR-opensea	HYPER	0.153101	1.74742e-05	0.0432962
cg07643912	19	50819174	KCNC3	3'UTR-opensea	HYPO	-0.228837	1.75175e-05	0.0432962
cg02685889	11	10648738	MRVI1	5'UTR-opensea	HYPER	0.11578	1.7688e-05	0.0433669
cg13843392	11	28628622	METTL15	IGR-opensea	HYPO	-0.208123	1.77186e-05	0.0433669
cg12356775	5	102018106	SLCO6A1	IGR-opensea	HYPO	-0.0917725	1.77204e-05	0.0433669
cg07123069	12	54367250	HOXC11	1stExon-island	HYPO	-0.116579	1.79542e-05	0.0437954
cg22265458	19	56738933	ZSCAN5A	5'UTR-shore	HYPER	0.115615	1.80615e-05	0.0439137
cg03171157	10	121211025	GRK5	Body-opensea	HYPO	-0.138985	1.82699e-05	0.0442139
cg03018771	1	27940619	FGR	Body-shore	HYPO	-0.0775905	1.83035e-05	0.0442139
cg14774440	8	37730745	RAB11FIP1	Body-opensea	HYPER	0.109296	1.84922e-05	0.0445258
cg26398867	21	45679577	DNMT3L	Body-shore	HYPER	0.125092	1.86222e-05	0.0446945
cg09780767	16	85882097	COX4I1	IGR-shelf	HYPER	0.059327	1.87968e-05	0.0449048
cg06554340	2	196520121	SLC39A10	TSS1500-shore	HYPO	-0.0690923	1.89182e-05	0.0449048
cg16713721	16	1764711	MAPK8IP3	Body-opensea	HYPO	-0.113198	1.89608e-05	0.0449048
cg09850764	16	1406322	GNPTG	Body-shore	HYPO	-0.124922	1.9029e-05	0.0449048
cg16256061	6	138172647	LOC100130476	Body-opensea	HYPO	-0.120819	1.90847e-05	0.0449048
cg04146801	8	2017571	MYOM2	Body-opensea	HYPER	0.116653	1.91236e-05	0.0449048
cg21173406	11	44338128	ALX4	IGR-island	HYPER	0.137723	1.91309e-05	0.0449048
cg24863262	19	55738529	TMEM86B	3'UTR-opensea	HYPO	-0.0834854	1.94117e-05	0.0451336
cg17678550	17	9041272	NTN1	Body-opensea	HYPO	-0.118936	1.94161e-05	0.0451336
cg16384626	6	80813901	BCKDHB	IGR-shelf	HYPO	-0.111266	1.95557e-05	0.0451336
cg07548910	9	111696342	ELP1	5'UTR-island	HYPER	0.110196	1.95714e-05	0.0451336
cg27377644	8	59442595	SDCBP	IGR-opensea	HYPER	0.0841458	1.95852e-05	0.0451336
cg24759108	10	126223401	LHPP	Body-opensea	HYPO	-0.0893309	1.95912e-05	0.0451336
cg08537418	17	5342414	C1QBP	1stExon-island	HYPER	0.110342	1.96661e-05	0.0451667
cg23730463	4	76751767	USO1	IGR-opensea	HYPO	-0.174723	1.98158e-05	0.0453709
cg09288885	16	86066714	IRF8	IGR-opensea	HYPER	0.115436	1.99588e-05	0.0454329
cg11821886	6	35276852	DEF6	Body-opensea	HYPER	0.108267	1.99646e-05	0.0454329
cg16150900	6	37506997	MIR4462	IGR-shelf	HYPER	0.135246	2.01421e-05	0.0455841
cg25148291	22	37791837	ELFN2	5'UTR-opensea	HYPO	-0.102052	2.02466e-05	0.0455841
cg04058657	6	7889342	TXNDC5	Body-opensea	HYPO	-0.135402	2.02633e-05	0.0455841
cg06807117	1	204329004	PLEKHA6	5'UTR-opensea	HYPO	-0.212937	2.02753e-05	0.0455841
cg11274371	7	92466688	CDK6	TSS1500-shore	HYPER	0.148374	2.04411e-05	0.0458188
cg05299572	1	151019926	BNIPL	TSS1500-shore	HYPO	-0.104398	2.05956e-05	0.046027
cg06469307	17	42264507	TMUB2	TSS200-island	HYPER	0.112346	2.06663e-05	0.0460471
cg00075422	18	76661336	SALL3	IGR-opensea	HYPER	0.103861	2.07762e-05	0.0461334
cg22753548	19	55668066	TNNI3	Body-island	HYPO	-0.402495	2.08287e-05	0.0461334
cg11564239	2	241644188	AQP12A	IGR-shelf	HYPER	0.0823223	2.10138e-05	0.0462763
cg23755969	6	7269198	SSR1	IGR-island	HYPER	0.157507	2.10467e-05	0.0462763
cg15819366	8	59777043	TOX	Body-opensea	HYPER	0.119072	2.10879e-05	0.0462763
cg27321942	19	49993217	RPL13A	Body-shore	HYPO	-0.0867699	2.11607e-05	0.0462763
cg19335245	20	4211361	ADRA1D	Body-opensea	HYPO	-0.169514	2.13698e-05	0.0462763
cg04517323	8	98788873	LAPTM4B	Body-island	HYPO	-0.145717	2.14878e-05	0.0462763
cg04949246	10	124285241	HTRA1	IGR-opensea	HYPER	0.133201	2.14932e-05	0.0462763
cg13866527	8	55367627	SOX17	IGR-island	HYPER	0.152202	2.15076e-05	0.0462763
cg23056558	14	45738249	MIS18BP1	IGR-opensea	HYPER	0.0767091	2.15124e-05	0.0462763
cg02750935	5	145214981	PRELID2	TSS200-island	HYPO	-0.31375	2.15783e-05	0.0462763
cg03454639	15	51370019	TNFAIP8L3	Body-opensea	HYPER	0.123984	2.16299e-05	0.0462763
cg03770549	7	20654001	ABCB5	TSS1500-opensea	HYPER	0.106218	2.16372e-05	0.0462763
cg11561371	11	46143833	PHF21A	TSS1500-opensea	HYPER	0.168697	2.17612e-05	0.0463186
cg09879107	6	88862190	CNR1	5'UTR-opensea	HYPER	0.106033	2.18079e-05	0.0463186
cg01722861	11	16945423	PLEKHA7	Body-shore	HYPER	0.191923	2.18431e-05	0.0463186
cg15957934	6	151250283	MTHFD1L	Body-opensea	HYPO	-0.0911385	2.22283e-05	0.0467616
cg06980565	1	3378226	ARHGEF16	5'UTR-opensea	HYPO	-0.098664	2.22813e-05	0.0467616
cg00989249	5	177548398	N4BP3	Body-opensea	HYPO	-0.166966	2.23495e-05	0.0467616
cg10588516	21	44593766	CRYAA	IGR-shore	HYPO	-0.226358	2.24116e-05	0.0467616
cg06022247	19	54937642	TTYH1	Body-opensea	HYPER	0.121141	2.24254e-05	0.0467616
cg24816971	22	46907416	CELSR1	Body-opensea	HYPER	0.0892852	2.24336e-05	0.0467616
cg25074766	6	43596309	GTPBP2	Body-shore	HYPER	0.173427	2.26036e-05	0.0467616
cg20438460	2	146580994	TEX41	IGR-opensea	HYPO	-0.126966	2.27234e-05	0.0467616
cg27196102	16	23464713	COG7	TSS1500-shore	HYPO	-0.16675	2.28761e-05	0.0467616
cg23885884	7	135242577	NUP205	TSS200-opensea	HYPER	0.0959331	2.29025e-05	0.0467616
cg19265972	17	7080409	ASGR1	Body-shelf	HYPO	-0.11768	2.29642e-05	0.0467616
cg00111006	1	232228006	DISC1	IGR-opensea	HYPER	0.140878	2.29645e-05	0.0467616
cg18793215	1	156674685	CRABP2	Body-shore	HYPO	-0.186858	2.30645e-05	0.0467616
cg16557906	17	72436751	GPRC5C	Body-opensea	HYPO	-0.108223	2.31167e-05	0.0467616
cg11209631	4	72204651	SLC4A4	Body-opensea	HYPO	-0.220756	2.31336e-05	0.0467616
cg18444689	3	185080423	MAP3K13	TSS1500-opensea	HYPER	0.123261	2.31596e-05	0.0467616
cg00996051	2	64681080	LGALSL	TSS1500-island	HYPO	-0.104889	2.31677e-05	0.0467616
cg24280297	4	184427097	ING2	TSS1500-island	HYPER	0.0763243	2.32766e-05	0.0467616
cg01611017	14	95780344	CLMN	Body-opensea	HYPO	-0.229495	2.32984e-05	0.0467616
cg21756485	3	36805370	DCLK3	IGR-shore	HYPO	-0.120582	2.3305e-05	0.0467616
cg23264443	19	4854690	PLIN3	Body-shelf	HYPO	-0.118959	2.33924e-05	0.0468113
cg14053081	19	288081	PLPP2	Body-shelf	HYPO	-0.0984769	2.34708e-05	0.0468425
cg23874815	11	66233635	PELI3	TSS1500-shore	HYPO	-0.131608	2.37094e-05	0.0469799
cg12122340	15	59063113	MINDY2	TSS1500-shore	HYPER	0.114781	2.37103e-05	0.0469799
cg07581849	1	203239062	CHIT1	IGR-shelf	HYPO	-0.090945	2.37284e-05	0.0469799
cg26918978	10	15745473	ITGA8	Body-opensea	HYPER	0.0894448	2.39544e-05	0.0470375
cg05033729	10	68832314	LRRTM3	Body-opensea	HYPO	-0.122537	2.39765e-05	0.0470375
cg21817059	1	147369734	GJA8	IGR-opensea	HYPO	-0.143443	2.39798e-05	0.0470375
cg24245216	19	7004657	FLJ25758	IGR-opensea	HYPER	1.41396	2.40096e-05	0.0470375
cg08731720	17	47785491	SLC35B1	TSS1500-opensea	HYPER	0.139537	2.41011e-05	0.0470931
cg15189764	17	27282064	SEZ6	3'UTR-shelf	HYPO	-0.0977926	2.42361e-05	0.0472333
cg15170634	12	49739033	DNAJC22	IGR-island	HYPER	0.148881	2.43214e-05	0.0472761
cg06849515	4	13549607	LINC01096	TSS200-island	HYPER	0.145825	2.48491e-05	0.0473811
cg15627357	16	57832055	KIFC3	TSS200-shelf	HYPER	0.13922	2.48895e-05	0.0473811
cg18166959	1	230880084	CAPN9	IGR-opensea	HYPER	0.122897	2.49472e-05	0.0473811
cg16393899	6	5136301	LYRM4	3'UTR-shore	HYPER	0.135508	2.49699e-05	0.0473811
cg19067598	15	76352018	TMEM266	TSS1500-island	HYPER	0.0812013	2.49981e-05	0.0473811
cg16086960	10	81204127	ZCCHC24	Body-shore	HYPO	-0.154793	2.50178e-05	0.0473811
cg02504690	11	70319385	SHANK2	Body-opensea	HYPO	-0.0938013	2.50799e-05	0.0473811
cg11971478	17	38375459	WIPF2	TSS200-island	HYPER	0.076434	2.50912e-05	0.0473811
cg22586726	10	134150542	LRRC27	Body-opensea	HYPER	0.125302	2.51118e-05	0.0473811
cg04466246	2	241508464	RNPEPL1	5'UTR-island	HYPER	0.127823	2.51271e-05	0.0473811
cg24127251	1	223705348	CAPN8	IGR-opensea	HYPO	-0.100666	2.52031e-05	0.0473811
cg19693579	13	20208251	MPHOSPH8	Body-island	HYPO	-0.129433	2.53874e-05	0.0473811
cg07780528	19	35630334	FXYD1	5'UTR-shelf	HYPO	-0.231547	2.54002e-05	0.0473811
cg04027040	6	45290812	SUPT3H	5'UTR-opensea	HYPER	0.232931	2.54165e-05	0.0473811
cg09038885	5	159343148	ADRA1B	TSS1500-shore	HYPO	-0.133979	2.54213e-05	0.0473811
cg04652824	13	98363249	IPO5	IGR-opensea	HYPO	-0.17476	2.54249e-05	0.0473811
cg20562104	1	201397591	TNNI1	IGR-opensea	HYPO	-0.0839588	2.54546e-05	0.0473811
cg13591056	15	75354471	PPCDC	IGR-opensea	HYPER	0.2231	2.55439e-05	0.047429
cg21327509	16	73178540	HCCAT5	TSS200-opensea	HYPER	0.161156	2.5848e-05	0.0475908
cg25095187	2	29335792	CLIP4	IGR-shelf	HYPO	-0.169045	2.59062e-05	0.0475908
cg07841119	5	131348446	ACSL6	TSS1500-shore	HYPO	-0.0963207	2.59105e-05	0.0475908
cg21759585	3	5364350	MIR4790	IGR-opensea	HYPER	0.1383	2.59784e-05	0.0475908
cg07850415	5	68530506	CDK7	TSS200-shore	HYPO	-0.0955672	2.60023e-05	0.0475908
cg26369558	1	175542736	TNR	5'UTR-opensea	HYPO	-0.138366	2.60468e-05	0.0475908
cg11327497	2	11816752	LPIN1	TSS1500-opensea	HYPER	0.0790669	2.60773e-05	0.0475908
cg05650846	16	3078142	BICDL2	Body-island	HYPO	-0.0920116	2.61411e-05	0.0475909
cg02079741	2	25390424	POMC	5'UTR-shore	HYPER	0.138255	2.64464e-05	0.047729
cg07593049	20	21509849	NKX2-2	IGR-opensea	HYPER	0.129276	2.64485e-05	0.047729
cg17428593	7	107719635	LAMB4	Body-opensea	HYPER	0.103008	2.64504e-05	0.047729
cg25319337	7	48008127	HUS1	Body-opensea	HYPER	0.102366	2.65534e-05	0.047729
cg20808355	12	54990494	PPP1R1A	IGR-opensea	HYPO	-0.139625	2.65601e-05	0.047729
cg27422885	6	72751573	RIMS1	Body-opensea	HYPER	0.152619	2.66148e-05	0.047729
cg19402939	3	184104481	CHRD	Body-island	HYPER	0.245526	2.66646e-05	0.047729
cg02329285	2	33812041	FAM98A	Body-opensea	HYPER	0.103831	2.68589e-05	0.0478771
cg00466500	20	44829821	CDH22	Body-island	HYPER	0.0754184	2.68834e-05	0.0478771
cg13839849	9	132200921	LINC00963	IGR-shore	HYPO	-0.186509	2.69398e-05	0.0478771
cg04266189	19	38040182	ZNF571-AS1	Body-island	HYPER	0.249051	2.70559e-05	0.047915
cg23913963	1	17766917	RCC2	TSS1500-shore	HYPER	0.0686675	2.70894e-05	0.047915
cg25682009	12	630892	B4GALNT3	Body-opensea	HYPO	-0.137689	2.72528e-05	0.0480899
cg14572467	11	117800255	TMPRSS13	TSS200-opensea	HYPO	-0.139373	2.75109e-05	0.0482952
cg21580687	15	83567292	HOMER2	Body-opensea	HYPER	0.123759	2.75259e-05	0.0482952
cg17092062	11	45826681	SLC35C1	5'UTR-island	HYPER	0.10572	2.75632e-05	0.0482952
cg20259701	16	4409461	CORO7	ExonBnd-opensea	HYPO	-0.096802	2.76486e-05	0.0483315
cg00570518	11	2154952	INS-IGF2	Body-shore	HYPER	0.0756848	2.77178e-05	0.0483392
cg24124079	8	1150340	NA	IGR-shore	HYPO	-0.159117	2.7803e-05	0.0483746
cg20395912	10	103345859	POLL	Body-shore	HYPO	-0.0796036	2.80039e-05	0.0483798
cg21752270	11	2813528	KCNQ1	Body-shore	HYPO	-0.132152	2.80286e-05	0.0483798
cg06411776	12	48231137	VDR	IGR-opensea	HYPER	0.121123	2.80473e-05	0.0483798
cg25775449	14	24781881	LTB4R	5'UTR-shore	HYPO	-0.113951	2.80652e-05	0.0483798
cg07138070	7	41137309	SUGCT	IGR-opensea	HYPER	0.126238	2.83162e-05	0.0487
cg11289368	10	75118676	CFAP70	TSS200-island	HYPER	0.120568	2.86038e-05	0.0489063
cg25880611	14	102909431	TECPR2	Body-opensea	HYPER	0.0739326	2.86327e-05	0.0489063
cg15108705	1	233749544	KCNK1	TSS1500-island	HYPER	0.173204	2.86691e-05	0.0489063
cg14086927	11	111523152	SIK2	Body-opensea	HYPER	0.0919669	2.87348e-05	0.0489063
cg03910874	6	209712	DUSP22	IGR-opensea	HYPO	-0.105515	2.88215e-05	0.0489063
cg24984195	16	1361783	UBE2I	5'UTR-shore	HYPER	0.662277	2.8921e-05	0.0489063
cg05563672	21	42880077	TMPRSS2	1stExon-island	HYPER	0.0786458	2.89293e-05	0.0489063
cg06888353	5	148827562	CARMN	IGR-opensea	HYPER	0.121993	2.90117e-05	0.0489063
cg01404416	10	134682912	CFAP46	IGR-island	HYPO	-0.0982858	2.90874e-05	0.0489063
cg18976893	8	27168292	TRIM35	TSS1500-island	HYPER	0.0684413	2.91625e-05	0.0489063
cg17987968	5	152869882	GRIA1	TSS1500-opensea	HYPO	-0.15046	2.92161e-05	0.0489063
cg01189606	3	48471901	PLXNB1	TSS1500-shore	HYPO	-0.148487	2.92224e-05	0.0489063
cg03530436	2	70410071	C2orf42	5'UTR-opensea	HYPO	-0.115003	2.94199e-05	0.0491266
cg24917104	17	4487399	SMTNL2	TSS1500-island	HYPO	-0.143494	2.94988e-05	0.0491486
cg12012984	1	166129651	FAM78B	Body-opensea	HYPER	0.123785	2.97073e-05	0.0493857
cg10773047	4	185118314	ENPP6	Body-opensea	HYPO	-0.0983224	2.98105e-05	0.049447
cg18664369	4	26030691	SMIM20	IGR-island	HYPO	-0.199546	2.99497e-05	0.0494679
cg11799172	10	31607441	ZEB1	TSS1500-island	HYPO	-0.169436	2.99556e-05	0.0494679
cg16103203	1	32041507	TINAGL1	TSS1500-opensea	HYPO	-0.113309	3.01686e-05	0.0496151
cg08970837	3	129813750	ALG1L2	Body-opensea	HYPER	0.10181	3.0264e-05	0.0496151
cg24789940	6	126277357	HINT3	TSS1500-shore	HYPO	-0.274284	3.02876e-05	0.0496151
cg19328510	4	40351405	CHRNA9	Body-opensea	HYPER	0.109688	3.03107e-05	0.0496151
cg15842078	16	68692848	CDH3	Body-opensea	HYPER	0.121843	3.04025e-05	0.0496565

## Sheet: Table S2. Vitamin C DMRs
DMRs associated with vitamin C at FDR significance
chromosome	start	end	overlapping.genes	width	no.cpgs	min_smoothed_fdr	Effect Direction	maxdiff_beta	meandiff_beta
chr1	108023249	108023486	NTNG1	238	6	4.37454e-08	HYPER	0.019709	0.015143
chr1	147801025	147801437	RP11-495P10.3	413	5	1.42179e-07	HYPER	0.0499735	0.0345236
chr1	175162073	175162553	KIAA0040	481	11	2.00281e-09	HYPO	-0.0289033	-0.00806139
chr1	204328843	204329307	PLEKHA6	465	7	5.15641e-11	HYPO	-0.0225549	-0.0141065
chr10	1517083	1517340	ADARB2	258	5	5.00718e-07	HYPER	0.0418316	0.0235861
chr10	88022744	88023243	GRID1	500	6	1.73474e-10	HYPER	0.0399975	0.0273707
chr10	112404438	112404997	RBM20	560	6	8.2198e-10	HYPER	0.027628	0.0136817
chr11	2153991	2154952	IGF2, INS-IGF2	962	10	2.62146e-11	HYPER	0.0263149	0.0135104
chr11	2890091	2890725	NA	635	23	1.9109e-09	HYPER	0.0314098	0.0100367
chr11	6291879	6292511	CCKBR	633	6	9.79187e-09	HYPER	0.0437531	0.0310499
chr11	46143833	46143993	NA	161	3	1.76719e-07	HYPER	0.00346246	0.00168114
chr11	46367725	46367757	DGKZ	33	2	4.57995e-07	HYPO	-0.0148039	-0.01371
chr11	66233183	66234186	MRPL11	1004	12	1.39409e-13	HYPO	-0.0256861	-0.0068762
chr11	70002283	70002414	ANO1	132	3	4.57995e-07	HYPER	0.0132747	0.0124827
chr12	39301277	39301280	RP11-396F22.1	4	2	4.63618e-07	HYPO	-0.0204915	-0.0176717
chr14	23525003	23525372	CDH24	370	3	3.19552e-07	HYPO	-0.00998963	-0.00519918
chr14	24838184	24838402	NFATC4	219	5	5.99395e-07	HYPO	-0.025511	-0.0136144
chr15	51369527	51370019	RP11-108K3.1, TNFAIP8L3	493	3	1.78585e-09	HYPER	0.0201566	0.0138359
chr15	60772038	60772297	RP11-219B17.1	260	3	1.06675e-07	HYPO	-0.0508749	-0.0388757
chr15	75019143	75019376	NA	234	8	4.63618e-07	HYPER	0.0230115	0.0134187
chr16	57831745	57832309	CTD-2600O9.1, KIFC3	565	10	1.25315e-10	HYPER	0.021141	0.010307
chr17	42081179	42082647	NAGS, PYY	1469	13	5.25209e-12	HYPO	-0.0216424	-0.00566733
chr19	35629273	35630651	FXYD1, CTD-2527I21.4, LGI4, AC020907.2	1379	17	7.23815e-19	HYPO	-0.0274082	-0.013101
chr19	55667446	55668612	TNNI3, CTD-2587H24.4	1167	6	3.07115e-11	HYPO	-0.0251246	-0.0181222
chr2	6465912	6466008	NA	97	4	1.66829e-07	HYPER	0.0196432	0.0165497
chr2	71133854	71134936	VAX2	1083	8	2.11493e-15	HYPER	0.0206955	0.013378
chr2	175190270	175191069	AC018470.4	800	9	6.21726e-10	HYPO	-0.0282494	-0.0114303
chr2	241644166	241644240	NA	75	3	1.56745e-07	HYPER	0.0194618	0.0164894
chr2	242749533	242750355	NEU4, AC114730.3	823	11	3.67774e-11	HYPER	0.0267323	0.00943183
chr20	57426757	57427650	GNAS	894	29	2.88525e-11	HYPO	-0.0359957	0.00555632
chr21	45140831	45141396	PDXK	566	3	1.99897e-07	HYPO	-0.0282368	-0.0191466
chr22	24384105	24384944	GSTT1	840	11	1.58541e-10	HYPO	-0.0389766	-0.0253359
chr3	49057259	49058430	NDUFAF3, DALRD3, MIR425, MIR191	1172	14	1.03262e-18	HYPO	-0.0153847	-0.00673498
chr3	130064079	130064583	COL6A5	505	4	2.4181e-08	HYPO	-0.0220548	-0.00740902
chr3	138067848	138068049	MRAS	202	7	2.45948e-08	HYPO	-0.0155185	-0.00623104
chr4	8602556	8602619	GPR78, CPZ	64	3	2.37866e-07	HYPER	0.0142514	0.0101314
chr4	39183160	39183530	NA	371	3	1.58607e-07	HYPO	-0.0201034	-0.0105507
chr4	99850587	99851003	RP11-571L19.7, EIF4E	417	5	1.62867e-07	HYPO	-0.0119456	-0.00538317
chr5	110062343	110062837	TMEM232	495	13	2.7736e-07	HYPO	-0.0434506	-0.0266318
chr5	132112917	132113201	SEPTIN8	285	12	4.56827e-07	HYPER	0.00652372	0.00144964
chr6	28058715	28059208	ZSCAN12P1	494	10	3.18077e-07	HYPER	0.0334198	0.0238808
chr6	31275551	31276797	XXbac-BPG248L24.10	1247	24	3.00381e-10	HYPER	0.0657841	0.0245054
chr6	31507316	31508665	DDX39B, ATP6V1G2-DDX39B	1350	14	6.77156e-22	HYPO	-0.0203368	-0.00773265
chr6	31707815	31708299	MSH5, MSH5-SAPCD1	485	14	2.0635e-09	HYPO	-0.00970243	-0.00234071
chr6	31733889	31734232	VWA7	344	9	3.13113e-07	HYPO	-0.0240397	-0.012374
chr6	32096716	32097158	FKBPL	443	10	2.31601e-07	HYPO	-0.0115045	-0.0025895
chr6	41528345	41528623	FOXP4	279	5	4.15314e-07	HYPER	0.0427108	0.0293228
chr6	44186914	44187553	SLC29A1	640	11	1.85917e-08	HYPO	-0.0181683	-0.0119875
chr6	110720501	110721629	DDO	1129	6	4.63326e-15	HYPER	0.06126	0.0355021
chr6	152127887	152128865	ESR1	979	18	1.16332e-10	HYPO	-0.0252297	-0.00576854
chr7	155640537	155640784	NA	248	4	3.72691e-08	HYPER	0.0124704	0.0119702
chr8	38757532	38757859	NA	328	5	9.16951e-15	HYPO	-0.0362574	-0.0235788
chr8	72469507	72470352	RP11-1102P16.1	846	5	2.24087e-10	HYPER	0.0139202	0.00661866

## Sheet: Table S3. EWAS Trait_DMCs
Vitamin C associated probes identified in previous EWAS using the EWAS Atlas
probe	name	trait	PMID	n_traits	platform	tissue
cg01611017	CLMN	aging	29754148	8	450K	whole blood
cg01611017	CLMN	air pollution (Pb)	34717175	8	450K	buffy coat
cg01611017	CLMN	down syndrome	29601581	8	450K	whole blood
cg01611017	CLMN	Gulf War Illness	30920300	8	850K	peripheral blood mononuclear cell
cg01611017	CLMN	psoriasis	30092825	8	450K	skin
cg01611017	CLMN	smoking	26181258	8	450K	buccal cell
cg01611017	CLMN	systemic lupus erythematosus (SLE)	29437559	8	450K	whole blood
cg01611017	CLMN	systemic lupus erythematosus (SLE)	31428085	8	450K	whole blood
cg01611017	CLMN	type 2 diabetes (T2D)	24603685	8	450K	pancreatic islet
cg03910874	DUSP22	aging	30626398	8	850K	cord blood
cg03910874	DUSP22	aging	30626398	8	850K	whole blood
cg03910874	DUSP22	Alzheimer's disease (AD)	31775875	8	450K	whole blood
cg03910874	DUSP22	atopy	30584054	8	450K	nasal epithelial cell
cg03910874	DUSP22	Crohn's disease (CD)	27279921	8	450K	whole blood
cg03910874	DUSP22	multiple sclerosis	30479356	8	450K	CD19+ B cell
cg03910874	DUSP22	myalgic encephalomyelitis/chronic fatigue syndrome	29692205	8	450K	peripheral blood mononuclear cell
cg03910874	DUSP22	smoking	27651444	8	450K	buffy coat
cg03910874	DUSP22	smoking	27651444	8	450K	whole blood
cg03910874	DUSP22	smoking	27651444	8	450K	CD4+ T cell
cg03910874	DUSP22	smoking	27651444	8	450K	CD14+ monocyte
cg03910874	DUSP22	smoking	31303497	8	850K	lung
cg03910874	DUSP22	smoking	31536415	8	450K	whole blood
cg03910874	DUSP22	systemic lupus erythematosus (SLE)	29437559	8	450K	whole blood
cg03910874	DUSP22	systemic lupus erythematosus (SLE)	31428085	8	450K	whole blood
cg09409484	LINC01144	aging	30626398	7	850K	cord blood
cg09409484	LINC01144	aging	30626398	7	850K	whole blood
cg09409484	LINC01144	atopy	30584054	7	450K	nasal epithelial cell
cg09409484	LINC01144	death risk	32697766	7	450K	blood
cg09409484	LINC01144	orofacial cleft	28603561	7	450K	whole blood
cg09409484	LINC01144	preterm birth	28428831	7	450K	nucleated red blood cell
cg09409484	LINC01144	smoking	27651444	7	450K	buffy coat
cg09409484	LINC01144	smoking	27651444	7	450K	whole blood
cg09409484	LINC01144	smoking	27651444	7	450K	CD4+ T cell
cg09409484	LINC01144	smoking	27651444	7	450K	CD14+ monocyte
cg09409484	LINC01144	smoking	31536415	7	450K	whole blood
cg09409484	LINC01144	systemic lupus erythematosus (SLE)	29437559	7	450K	whole blood
cg09409484	LINC01144	systemic lupus erythematosus (SLE)	31428085	7	450K	whole blood
cg11564239	AQP12A	Crohn's disease (CD)	27279921	7	450K	whole blood
cg11564239	AQP12A	down syndrome	29601581	7	450K	whole blood
cg11564239	AQP12A	multiple sclerosis	30479356	7	450K	CD19+ B cell
cg11564239	AQP12A	polychlorinated biphenyls (PCBs) exposure	32660331	7	850K	buffy coat
cg11564239	AQP12A	prenatal co-exposure to mercury (Hg) and arsenic (As)	25923418	7	450K	cord blood
cg11564239	AQP12A	rheumatoid arthritis (RA)	26556652	7	450K	T-lymphocyte
cg11564239	AQP12A	systemic lupus erythematosus (SLE)	29437559	7	450K	whole blood
cg11564239	AQP12A	systemic lupus erythematosus (SLE)	31428085	7	450K	whole blood
cg26575105	FOXO3	asthma	27942592	7	450K	airway epithelial cell
cg26575105	FOXO3	atopy	30584054	7	450K	nasal epithelial cell
cg26575105	FOXO3	childhood stress	30018309	7	450K	saliva
cg26575105	FOXO3	fractional exhaled nitric oxide	31300640	7	850K	nasal epithelial cell
cg26575105	FOXO3	multiple sclerosis	30479356	7	450K	CD19+ B cell
cg26575105	FOXO3	osteoarthritis (OA)	28827734	7	450K	cartilage
cg26575105	FOXO3	papillary thyroid carcinoma	28938489	7	450K	thyroid
cg26575105	FOXO3	papillary thyroid carcinoma	28469731	7	450K	tumor tissue
cg26575105	FOXO3	papillary thyroid carcinoma	28469731	7	450K	thyroid
cg26575105	FOXO3	papillary thyroid carcinoma	31328658	7	450K	thyroid
cg14774440	RAB11FIP1	allergic asthma	31300640	6	850K	nasal epithelial cell
cg14774440	RAB11FIP1	childhood asthma	31300640	6	850K	nasal epithelial cell
cg14774440	RAB11FIP1	fractional exhaled nitric oxide	31300640	6	850K	nasal epithelial cell
cg14774440	RAB11FIP1	Gulf War Illness	30920300	6	850K	peripheral blood mononuclear cell
cg14774440	RAB11FIP1	multiple sclerosis	30479356	6	450K	CD19+ B cell
cg14774440	RAB11FIP1	perinatally-acquired HIV	31324826	6	450K	whole blood
cg15803221	RARA	gestational age	30966880	6	450K	bloodspot
cg15803221	RARA	inflammatory bowel disease	32281463	6	450K	intestinal mucosal cells
cg15803221	RARA	Kabuki syndrome (KS)	29255178	6	450K	whole blood
cg15803221	RARA	maternal smoking	27040690	6	450K	cord blood
cg15803221	RARA	maternal smoking	27040690	6	450K	blood spot
cg15803221	RARA	maternal smoking	27040690	6	450K	heel stick blood
cg15803221	RARA	maternal smoking	27040690	6	450K	whole blood
cg15803221	RARA	maternal smoking	31536415	6	450K	umbilical cord blood
cg15803221	RARA	preterm birth	28428831	6	450K	granulocyte
cg15803221	RARA	psoriasis	30092825	6	450K	skin
cg24124954	DDX39B	alcohol consumption	31789449	6	450K	blood
cg24124954	DDX39B	chemotherapy for breast cancer	30867049	6	450K	leukocyte
cg24124954	DDX39B	down syndrome	29601581	6	450K	whole blood
cg24124954	DDX39B	Kabuki syndrome (KS)	28933623	6	450K	peripheral blood
cg24124954	DDX39B	maternal smoking	27040690	6	450K	cord blood
cg24124954	DDX39B	maternal smoking	27040690	6	450K	blood spot
cg24124954	DDX39B	maternal smoking	27040690	6	450K	heel stick blood
cg24124954	DDX39B	maternal smoking	27040690	6	450K	whole blood
cg24124954	DDX39B	maternal smoking	31536415	6	450K	umbilical cord blood
cg24124954	DDX39B	SETD1B-related syndrome	31685013	6	850K	whole blood
cg00714184	LRAT	adenoma	30183087	5	450K	colon
cg00714184	LRAT	B Acute Lymphoblastic Leukemia with t(1;19)(q23;p13.3); E2A-PBX1 (TCF3-PBX1)	26237075	5	450K	bone marrow
cg00714184	LRAT	colorectal cancer	30183087	5	450K	colon
cg00714184	LRAT	colorectal laterally spreading tumor	30183087	5	450K	colon
cg00989249	N4BP3	aging	30626398	5	850K	cord blood
cg00989249	N4BP3	aging	30626398	5	850K	whole blood
cg00989249	N4BP3	gestational age	30966880	5	450K	bloodspot
cg00989249	N4BP3	maternal alcohol consumption	29172695	5	450K	cord blood
cg00989249	N4BP3	orofacial cleft	28603561	5	450K	whole blood
cg00989249	N4BP3	smoking	27651444	5	450K	buffy coat
cg00989249	N4BP3	smoking	27651444	5	450K	whole blood
cg00989249	N4BP3	smoking	27651444	5	450K	CD4+ T cell
cg00989249	N4BP3	smoking	27651444	5	450K	CD14+ monocyte
cg00989249	N4BP3	smoking	31536415	5	450K	whole blood
cg07138070	SUGCT	adenoma	30183087	5	450K	colon
cg07138070	SUGCT	asthma	27942592	5	450K	airway epithelial cell
cg07138070	SUGCT	colorectal cancer	30183087	5	450K	colon
cg07138070	SUGCT	oral squamous cell carcinoma (OSCC)	28890207	5	27K	blood
cg07138070	SUGCT	preterm birth	28428831	5	450K	nucleated red blood cell
cg13918640	ROR2	air pollution (NO2)	29410382	5	450K	whole blood
cg13918640	ROR2	fractional exhaled nitric oxide	31300640	5	850K	nasal epithelial cell
cg13918640	ROR2	infant sex	34569420	5	450K	placenta
cg13918640	ROR2	maternal depression	25849984	5	450K	cord blood T lymphocyte
cg13918640	ROR2	systemic lupus erythematosus (SLE)	29437559	5	450K	whole blood
cg13918640	ROR2	systemic lupus erythematosus (SLE)	31428085	5	450K	whole blood
cg19216211	PDLIM2	aging	30264654	5	450K	whole blood
cg19216211	PDLIM2	Gulf War Illness	30920300	5	850K	peripheral blood mononuclear cell
cg19216211	PDLIM2	Hyperdiploid B Acute Lymphoblastic Leukemia	26237075	5	450K	bone marrow
cg19216211	PDLIM2	preeclampsia	28962690	5	450K	placenta
cg19216211	PDLIM2	psoriasis	30092825	5	450K	skin
cg23217386	TRIM34	air pollution (NO2)	29410382	5	450K	whole blood
cg23217386	TRIM34	Crohn's disease (CD)	27279921	5	450K	whole blood
cg23217386	TRIM34	oral squamous cell carcinoma (OSCC)	28890207	5	27K	blood
cg23217386	TRIM34	Parkinson's disease (PD)	27709425	5	450K	peripheral blood mononuclear cell
cg23217386	TRIM34	preterm birth	28428831	5	450K	nucleated red blood cell
cg23913963	RCC2	aging	30264654	5	450K	whole blood
cg23913963	RCC2	aging	31739726	5	850K	peripheral blood mononuclear cell
cg23913963	RCC2	aging	33276343	5	450K	whole blood
cg23913963	RCC2	alcohol consumption	27843151	5	450K	whole blood
cg23913963	RCC2	alcohol consumption	30938765	5	450K	whole blood
cg23913963	RCC2	alcohol consumption	30938765	5	450K	breast
cg23913963	RCC2	alcohol consumption	30938765	5	450K	whole blood
cg23913963	RCC2	alcohol consumption	31789449	5	450K	blood
cg23913963	RCC2	lifestyle scores (LS)	35692099	5	850K	blood
cg23913963	RCC2	smoking	29456763	5	450K	blood spot
cg23913963	RCC2	smoking	27651444	5	450K	buffy coat
cg23913963	RCC2	smoking	27651444	5	450K	whole blood
cg23913963	RCC2	smoking	27651444	5	450K	CD4+ T cell
cg23913963	RCC2	smoking	27651444	5	450K	CD14+ monocyte
cg23913963	RCC2	smoking	31552803	5	450K	whole blood
cg23913963	RCC2	smoking	31536415	5	450K	whole blood
cg23913963	RCC2	smoking	33593402	5	850K	blood
cg23913963	RCC2	smoking cessation	25556184	5	450K	whole blood
cg25197500	WDR45B	down syndrome	29601581	5	450K	whole blood
cg25197500	WDR45B	leukoaraiosis (LA)	29875652	5	450K	whole blood
cg25197500	WDR45B	myalgic encephalomyelitis/chronic fatigue syndrome	30036399	5	450K	peripheral blood mononuclear cell
cg25197500	WDR45B	systemic lupus erythematosus (SLE)	29437559	5	450K	whole blood
cg25197500	WDR45B	systemic lupus erythematosus (SLE)	31428085	5	450K	whole blood
cg25197500	WDR45B	vitamin B12 supplement	29135286	5	450K	whole blood
cg00551647	CYYR1	ankylosis spondylitis (AS)	28743287	4	450K	whole blood
cg00551647	CYYR1	chronic beryllium disease	30141971	4	450K	lung
cg00551647	CYYR1	SETD1B-related syndrome	31685013	4	850K	whole blood
cg00551647	CYYR1	systemic lupus erythematosus (SLE)	29437559	4	450K	whole blood
cg00551647	CYYR1	systemic lupus erythematosus (SLE)	31428085	4	450K	whole blood
cg10635061	FHL2	allergic sensitization	30876376	4	450K	cord blood
cg10635061	FHL2	allergic sensitization	30876376	4	450K	whole blood
cg10635061	FHL2	allergic sensitization	30876376	4	450K	cord blood
cg10635061	FHL2	allergic sensitization	30876376	4	450K	whole blood
cg10635061	FHL2	fractional exhaled nitric oxide	31300640	4	850K	nasal epithelial cell
cg10635061	FHL2	obesity	29692867	4	450K	periprostatic adipose tissue
cg10635061	FHL2	psoriasis	30092825	4	450K	skin
cg17164905	AHDC1	aging	30626398	4	850K	cord blood
cg17164905	AHDC1	aging	30626398	4	850K	whole blood
cg17164905	AHDC1	alcohol consumption	27843151	4	450K	whole blood
cg17164905	AHDC1	Crohn's disease (CD)	27279921	4	450K	whole blood
cg17164905	AHDC1	smoking	31536415	4	450K	whole blood
cg25351588	CALHM4	air pollution (Pb)	34717175	4	450K	buffy coat
cg25351588	CALHM4	asthma	27942592	4	450K	airway epithelial cell
cg25351588	CALHM4	atopy	30584054	4	450K	nasal epithelial cell
cg25351588	CALHM4	IL-13 treatment	26474238	4	450K	airway epithelial cell
cg27321942	RPL13A	primary SjÃ¶gren's Syndrome (pSS)	26183421	4	450K	CD19+ B cell
cg27321942	RPL13A	prostate cancer	28938548	4	450K	prostate
cg27321942	RPL13A	smoking	27651444	4	450K	buffy coat
cg27321942	RPL13A	smoking	27651444	4	450K	whole blood
cg27321942	RPL13A	smoking	27651444	4	450K	CD4+ T cell
cg27321942	RPL13A	smoking	27651444	4	450K	CD14+ monocyte
cg27321942	RPL13A	smoking	31536415	4	450K	whole blood
cg27321942	RPL13A	systemic lupus erythematosus (SLE)	29437559	4	450K	whole blood
cg27321942	RPL13A	systemic lupus erythematosus (SLE)	31428085	4	450K	whole blood
cg01189606	PLXNB1	down syndrome	29601581	3	450K	whole blood
cg01189606	PLXNB1	multiple sclerosis	24270187	3	450K	white matter
cg01189606	PLXNB1	preterm birth	29513726	3	450K	placenta
cg02750935	PRELID2	bariatric surgery	31959221	3	450K	whole blood
cg02750935	PRELID2	maternal rheumatoid arthritis	31142478	3	450K	whole blood
cg03018771	FGR	atherosclerosis	28698603	3	450K	whole blood
cg03018771	FGR	atherosclerosis	28698603	3	450K	aorta
cg03018771	FGR	atherosclerosis	28698603	3	450K	carotid plaque
cg03018771	FGR	down syndrome	29601581	3	450K	whole blood
cg03018771	FGR	primary SjÃ¶gren's Syndrome (pSS)	24574234	3	450K	CD4+ T cell
cg03156547	CDH24	aging	30264654	3	450K	whole blood
cg03156547	CDH24	maternal alcohol consumption	29172695	3	450K	cord blood
cg03156547	CDH24	type 2 diabetes (T2D)	22293752	3	27K	pancreatic islet
cg04517323	LAPTM4B	aging	31739726	3	850K	peripheral blood mononuclear cell
cg04517323	LAPTM4B	B Acute Lymphoblastic Leukemia with t(1;19)(q23;p13.3); E2A-PBX1 (TCF3-PBX1)	26237075	3	450K	bone marrow
cg04517323	LAPTM4B	bariatric surgery	31959221	3	450K	whole blood
cg07739179	PYY	aging	25663950	3	450K	whole blood
cg07739179	PYY	aging	29754148	3	450K	whole blood
cg07739179	PYY	aging	30626398	3	850K	cord blood
cg07739179	PYY	aging	30626398	3	850K	whole blood
cg07739179	PYY	aging	31739726	3	850K	peripheral blood mononuclear cell
cg07739179	PYY	alcohol consumption	31789449	3	450K	blood
cg07739179	PYY	weight loss	33198820	3	450K	blood
cg10944833	NUP153	alcohol consumption	31789449	3	450K	blood
cg10944833	NUP153	fetal alcohol spectrum disorder (FASD)	27358653	3	450K	buccal epithelial cell
cg10944833	NUP153	psoriasis	30092825	3	450K	skin
cg11274371	CDK6	down syndrome	29601581	3	450K	whole blood
cg11274371	CDK6	fetal alcohol spectrum disorder (FASD)	27358653	3	450K	buccal epithelial cell
cg11274371	CDK6	smoking	31536415	3	450K	whole blood
cg11878331	EYA1	B Acute Lymphoblastic Leukemia with t(1;19)(q23;p13.3); E2A-PBX1 (TCF3-PBX1)	26237075	3	450K	bone marrow
cg11878331	EYA1	colorectal cancer	30183087	3	450K	colon
cg11878331	EYA1	down syndrome	29601581	3	450K	whole blood
cg15108705	KCNK1	B Acute Lymphoblastic Leukemia with t(1;19)(q23;p13.3); E2A-PBX1 (TCF3-PBX1)	26237075	3	450K	bone marrow
cg15108705	KCNK1	Helicobacter pylori infection	29574700	3	450K	gastric mucosa
cg15682057	ZNF222	Behcet's disease	30863869	3	450K	whole blood
cg15682057	ZNF222	down syndrome	29601581	3	450K	whole blood
cg15682057	ZNF222	fasting plasma glucose	34328084	3	850K	whole blood
cg16103203	TINAGL1	preeclampsia	28962690	3	450K	placenta
cg16103203	TINAGL1	preterm birth	29513726	3	450K	placenta
cg16103203	TINAGL1	smoking	31552803	3	450K	whole blood
cg16661866	CLMN	aging	29754148	3	450K	whole blood
cg16661866	CLMN	Gulf War Illness	30920300	3	850K	peripheral blood mononuclear cell
cg17432513	MIR4638	folic acid supplement during pregnancy	26861414	3	450K	cord blood
cg17432513	MIR4638	prenatal bisphenol A (BPA) exposure	31451752	3	450K	cord blood
cg19265972	ASGR1	aging	30626398	3	850K	cord blood
cg19265972	ASGR1	aging	30626398	3	850K	whole blood
cg19265972	ASGR1	birth weight	31015461	3	450K	whole blood
cg19265972	ASGR1	smoking	27651444	3	450K	buffy coat
cg19265972	ASGR1	smoking	27651444	3	450K	whole blood
cg19265972	ASGR1	smoking	27651444	3	450K	CD4+ T cell
cg19265972	ASGR1	smoking	27651444	3	450K	CD14+ monocyte
cg19265972	ASGR1	smoking	31536415	3	450K	whole blood
cg22753548	TNNI3	coarctation in neonates	32019381	3	450K	blood spot
cg22753548	TNNI3	gender	31892350	3	850K	whole blood
cg22753548	TNNI3	gender	33276343	3	450K	whole blood
cg22753548	TNNI3	oral squamous cell carcinoma (OSCC)	28890207	3	27K	blood
cg23097139	SNUPN	Claes-Jensen syndrome	29456765	3	450K	peripheral blood
cg23097139	SNUPN	mortality	29419728	3	450K	buffy coat
cg23097139	SNUPN	mortality	29419728	3	450K	whole blood
cg23097139	SNUPN	smoking	27651444	3	450K	buffy coat
cg23097139	SNUPN	smoking	27651444	3	450K	whole blood
cg23097139	SNUPN	smoking	27651444	3	450K	CD4+ T cell
cg23097139	SNUPN	smoking	27651444	3	450K	CD14+ monocyte
cg23097139	SNUPN	smoking	31552803	3	450K	whole blood
cg23097139	SNUPN	smoking	31536415	3	450K	whole blood
cg23874815	PELI3	aging	30626398	3	850K	cord blood
cg23874815	PELI3	aging	30626398	3	850K	whole blood
cg23874815	PELI3	Gulf War Illness	30920300	3	850K	peripheral blood mononuclear cell
cg25466245	SUSD4	adenoma	30183087	3	450K	colon
cg25466245	SUSD4	papillary thyroid carcinoma	28938489	3	450K	thyroid
cg25466245	SUSD4	papillary thyroid carcinoma	28469731	3	450K	tumor tissue
cg25466245	SUSD4	papillary thyroid carcinoma	28469731	3	450K	thyroid
cg25466245	SUSD4	papillary thyroid carcinoma	31328658	3	450K	thyroid
cg25466245	SUSD4	smoking	27651444	3	450K	buffy coat
cg25466245	SUSD4	smoking	27651444	3	450K	whole blood
cg25466245	SUSD4	smoking	27651444	3	450K	CD4+ T cell
cg25466245	SUSD4	smoking	27651444	3	450K	CD14+ monocyte
cg25466245	SUSD4	smoking	31303497	3	850K	lung
cg25466245	SUSD4	smoking	31552803	3	450K	whole blood
cg25466245	SUSD4	smoking	31536415	3	450K	whole blood
cg25466245	SUSD4	smoking	32729352	3	850K	bronchoalveolar cells
cg25466245	SUSD4	smoking	33593402	3	850K	blood
cg01119278	DDO	prenatal bisphenol A (BPA) exposure	31451752	2	450K	cord blood
cg01119278	DDO	systemic lupus erythematosus (SLE)	30471352	2	450K	neutrophil
cg01119278	DDO	systemic lupus erythematosus (SLE)	30471352	2	450K	whole blood
cg01785359	PLEKHA2	ancestry	31399127	2	450K	placenta
cg01785359	PLEKHA2	smoking	31536415	2	450K	whole blood
cg03249890	SP9	aging	30626398	2	850K	cord blood
cg03249890	SP9	aging	30626398	2	850K	whole blood
cg03249890	SP9	B Acute Lymphoblastic Leukemia with t(1;19)(q23;p13.3); E2A-PBX1 (TCF3-PBX1)	26237075	2	450K	bone marrow
cg03403880	GPD2	atopic dermatitis	33093567	2	450K	skin homing CD4+CLA+ T cells
cg03403880	GPD2	atopy	30584054	2	450K	nasal epithelial cell
cg03584056	UHRF1	alcohol consumption	31789449	2	450K	blood
cg03584056	UHRF1	asthma	27942592	2	450K	airway epithelial cell
cg04365224	SHQ1	hepatocellular carcinoma (HCC)	23208076	2	450K	liver
cg04365224	SHQ1	prostate cancer	29740534	2	450K	tumor tissue
cg04365224	SHQ1	prostate cancer	29740534	2	450K	prostate gland tissue
cg05043311	NDUFS2	Gulf War Illness	30920300	2	850K	peripheral blood mononuclear cell
cg05043311	NDUFS2	smoking	27651444	2	450K	buffy coat
cg05043311	NDUFS2	smoking	27651444	2	450K	whole blood
cg05043311	NDUFS2	smoking	27651444	2	450K	CD4+ T cell
cg05043311	NDUFS2	smoking	27651444	2	450K	CD14+ monocyte
cg05043311	NDUFS2	smoking	31536415	2	450K	whole blood
cg05603527	VAX2	B Acute Lymphoblastic Leukemia with t(1;19)(q23;p13.3); E2A-PBX1 (TCF3-PBX1)	26237075	2	450K	bone marrow
cg05603527	VAX2	hepatocellular carcinoma (HCC)	29988590	2	450K	tumor tissue
cg05603527	VAX2	hepatocellular carcinoma (HCC)	29988590	2	450K	liver
cg06855567	SPATA4	air pollution (PM2.5)	34717175	2	450K	buffy coat
cg06855567	SPATA4	cognitive function	29311901	2	450K	whole blood
cg07123069	HOXC11	aging	31739726	2	850K	peripheral blood mononuclear cell
cg07123069	HOXC11	aging	33276343	2	450K	whole blood
cg07123069	HOXC11	B Acute Lymphoblastic Leukemia with t(12;21)(p13.2;q22.1); ETV6-RUNX1	26237075	2	450K	bone marrow
cg07780528	FXYD1	air pollution (NO2)	29410382	2	450K	whole blood
cg07780528	FXYD1	multiple sclerosis	30479356	2	450K	CD19+ B cell
cg07841119	ACSL6	Gulf War Illness	30920300	2	850K	peripheral blood mononuclear cell
cg07841119	ACSL6	myalgic encephalomyelitis/chronic fatigue syndrome	30036399	2	450K	peripheral blood mononuclear cell
cg09542111	GRIK1	B Acute Lymphoblastic Leukemia with t(1;19)(q23;p13.3); E2A-PBX1 (TCF3-PBX1)	26237075	2	450K	bone marrow
cg09542111	GRIK1	colorectal laterally spreading tumor	30183087	2	450K	colon
cg11101345	TANC1	aging	30626398	2	850K	cord blood
cg11101345	TANC1	aging	30626398	2	850K	whole blood
cg11101345	TANC1	Gulf War Illness	30920300	2	850K	peripheral blood mononuclear cell
cg11982525	PIK3CG	adenoma	30183087	2	450K	colon
cg11982525	PIK3CG	colorectal laterally spreading tumor	30183087	2	450K	colon
cg12623107	GTF2H1	air pollution (PM2.5)	34717175	2	450K	buffy coat
cg12623107	GTF2H1	smoking	24559495	2	450K	peripheral blood mononuclear cell
cg13725657	VAV2	maternal pre-pregnancy obesity	29016858	2	450K	cord blood
cg13725657	VAV2	maternal pre-pregnancy obesity	29016858	2	450K	whole blood
cg14035553	KIF17	blood lipids level	31910897	2	850K	whole blood
cg14035553	KIF17	obesity	30397228	2	450K	whole blood
cg15346842	LINC01122	infertility	27692602	2	450K	sperm
cg16393899	LYRM4	down syndrome	29601581	2	450K	whole blood
cg16393899	LYRM4	systemic lupus erythematosus (SLE)	29437559	2	450K	whole blood
cg16393899	LYRM4	systemic lupus erythematosus (SLE)	31428085	2	450K	whole blood
cg17428593	LAMB4	chronic beryllium disease	30141971	2	450K	lung
cg19402939	CHRD	down syndrome	29601581	2	450K	whole blood
cg20626896	LETMD1	ischemic stroke	35480311	2	850K	peripheral blood
cg20626896	LETMD1	SETD1B-related syndrome	31685013	2	850K	whole blood
cg20639805	RBM20	pre- and post-lenalidomide treatment in patients with myelodysplastic syndrome with isolated deletion (5q)	33903952	2	450K	bone marrow
cg20804756	DDX39B	SETD1B-related syndrome	31685013	2	850K	whole blood
cg20804756	DDX39B	smoking	32729352	2	850K	bronchoalveolar cells
cg21752270	KCNQ1	oral squamous cell carcinoma (OSCC)	28890207	2	27K	blood
cg22586726	LRRC27	maternal perfluoroalkyl substance exposure	29544137	2	450K	cord blood
cg22586726	LRRC27	pre- and post-lenalidomide treatment in patients with myelodysplastic syndrome with isolated deletion (5q)	33903952	2	450K	bone marrow
cg24067803	SHANK2	down syndrome	31843015	2	850K	whole blood
cg24067803	SHANK2	smoking	27651444	2	450K	buffy coat
cg24067803	SHANK2	smoking	27651444	2	450K	whole blood
cg24067803	SHANK2	smoking	27651444	2	450K	CD4+ T cell
cg24067803	SHANK2	smoking	27651444	2	450K	CD14+ monocyte
cg24067803	SHANK2	smoking	31536415	2	450K	whole blood
cg24759108	LHPP	ancestry	31399127	2	450K	placenta
cg24759108	LHPP	smoking	27651444	2	450K	buffy coat
cg24759108	LHPP	smoking	27651444	2	450K	whole blood
cg24759108	LHPP	smoking	27651444	2	450K	CD4+ T cell
cg24759108	LHPP	smoking	27651444	2	450K	CD14+ monocyte
cg24759108	LHPP	smoking	31536415	2	450K	whole blood
cg24984195	UBE2I	ancestry	30563547	2	850K	CD14+ monocyte
cg25245261	GSDMD	air pollution (Na)	34717175	2	450K	buffy coat
cg25245261	GSDMD	gestational age	30966880	2	450K	bloodspot
cg25319337	HUS1	air pollution (Pb)	34717175	2	450K	buffy coat
cg25319337	HUS1	inflammatory bowel disease	32281463	2	450K	intestinal mucosal cells
cg25775449	LTB4R	breast cancer	23578854	2	450K	whole blood
cg25775449	LTB4R	Hyperdiploid B Acute Lymphoblastic Leukemia	26237075	2	450K	bone marrow
cg00466500	CDH22	Gulf War Illness	30920300	1	850K	peripheral blood mononuclear cell
cg00570518	INS-IGF2	paternal uniparental disomy	33513760	1	450K	peripheral blood
cg01223086	NR2F2	psoriasis	30092825	1	450K	skin
cg01582437	CCL4	ancestry	30563547	1	850K	CD14+ monocyte
cg01739963	UCHL3	mortality	29419728	1	450K	buffy coat
cg01739963	UCHL3	mortality	29419728	1	450K	whole blood
cg02539082	C9orf92	down syndrome	31843015	1	850K	whole blood
cg02619941	CDH4	preterm birth	28428831	1	450K	nucleated red blood cell
cg03454639	TNFAIP8L3	inflamed Crohn's disease (CD)	32251296	1	450K	colon
cg03551963	DAB2	atherosclerosis	25091541	1	450K	carotid
cg03743508	MCPH1	down syndrome	31843015	1	850K	whole blood
cg04027040	SUPT3H	aging	29754148	1	450K	whole blood
cg04027040	SUPT3H	aging	30626398	1	850K	cord blood
cg04027040	SUPT3H	aging	30626398	1	850K	whole blood
cg04146801	MYOM2	infertility	25753583	1	450K	sperm
cg04266189	ZNF571-AS1	Gulf War Illness	30920300	1	850K	peripheral blood mononuclear cell
cg04531202	FLJ30679	childhood obesity	28614626	1	450K	leukocyte
cg05253151	SYNJ2	maternal hypertensive disorders in pregnancy	31230546	1	450K	cord blood
cg05446659	PNPO	down syndrome	29601581	1	450K	whole blood
cg05563672	TMPRSS2	B Acute Lymphoblastic Leukemia with t(1;19)(q23;p13.3); E2A-PBX1 (TCF3-PBX1)	26237075	1	450K	bone marrow
cg05650846	BICDL2	aging	33276343	1	450K	whole blood
cg05930881	GATA4	B Acute Lymphoblastic Leukemia with t(1;19)(q23;p13.3); E2A-PBX1 (TCF3-PBX1)	26237075	1	450K	bone marrow
cg06365567	DALRD3	aging	29383109	1	450K	breast
cg06807117	PLEKHA6	atopy	30584054	1	450K	nasal epithelial cell
cg07462954	FAM193A	atopy	30584054	1	450K	nasal epithelial cell
cg07601804	CA6	primary SjÃ¶gren's Syndrome (pSS)	26183421	1	450K	CD19+ B cell
cg07643912	KCNC3	colorectal cancer	30183087	1	450K	colon
cg07850415	CDK7	Behcet's disease	30863869	1	450K	whole blood
cg08091526	WWOX	breast cancer	29776342	1	450K	CD3+ T cell
cg08528735	MAGEF1	exercise	25484259	1	450K	skeletal muscle
cg09038885	ADRA1B	smoking	26646902	1	27K	whole blood
cg09168997	ATP1A2	adenoma	30183087	1	450K	colon
cg09255459	ZDHHC7	thoracic ossification of the ligamentum flavum	32583558	1	850K	TOLF samples
cg09288885	IRF8	ancestry	30563547	1	850K	CD14+ monocyte
cg09327745	ZNF733P	air pollution (Pb)	34717175	1	450K	buffy coat
cg10660903	MYL4	atopy	30584054	1	450K	nasal epithelial cell
cg10739684	PHF21A	meditation practice	31733290	1	450K	peripheral blood mononuclear cell
cg11209631	SLC4A4	air pollution (NO2)	29410382	1	450K	whole blood
cg11227987	PTPRN2	childhood stress	30018309	1	450K	saliva
cg11299190	ARID1B	asthma	27942592	1	450K	airway epithelial cell
cg11795128	ANKRD30A	autism spectrum disorders (ASD)	27404287	1	450K	whole blood
cg11795128	ANKRD30A	autism spectrum disorders (ASD)	27404287	1	27K	whole blood
cg12369218	VWC2L	differentiation of skeletal muscle	32958812	1	850K	heterogenous muscleâ€‘derived human primary cells
cg12706801	SPTBN2	polychlorinated biphenyls (PCBs) exposure	32660331	1	850K	buffy coat
cg13392861	SHB	preterm birth	28428831	1	450K	nucleated red blood cell
cg13591056	PPCDC	smoking	31303497	1	850K	lung
cg13799772	ALG1L2	systemic lupus erythematosus (SLE)	29437559	1	450K	whole blood
cg13799772	ALG1L2	systemic lupus erythematosus (SLE)	31428085	1	450K	whole blood
cg13866527	SOX17	right insular surface area	30830696	1	450K	whole blood
cg14572467	TMPRSS13	inflammatory bowel disease	32281463	1	450K	intestinal mucosal cells
cg14802097	PRICKLE1	atherosclerosis	25091541	1	450K	carotid
cg14921479	ARSG	cell-specific characterization of the placental methylome	33407091	1	850K	endothelial
cg15170634	DNAJC22	ancestry	31399127	1	450K	placenta
cg15841728	SYT6	chronic beryllium disease	30141971	1	450K	lung
cg15845072	ABCB1	glucocorticoid exposure	30821055	1	850K	buccal cell
cg15845072	ABCB1	glucocorticoid exposure	30821055	1	850K	whole blood
cg15845072	ABCB1	glucocorticoid exposure	30821055	1	850K	saliva
cg15845072	ABCB1	glucocorticoid exposure	30821055	1	850K	brain
cg15881994	HERC6	high saturated fatty acids diet	28275132	1	450K	adipose tissue
cg16086960	ZCCHC24	aging	30626398	1	850K	cord blood
cg16086960	ZCCHC24	aging	30626398	1	850K	whole blood
cg16279464	POLR2H	schizophrenia	26619358	1	450K	prefrontal cortex
cg16557906	GPRC5C	circadian rhythm	30606238	1	450K	neutrophil
cg16595765	CPNE8	aging	30626398	1	850K	cord blood
cg16595765	CPNE8	aging	30626398	1	850K	whole blood
cg17070775	NUP98	sex	34732242	1	450K	cord blood
cg17187183	PDGFRA	down syndrome	29601581	1	450K	whole blood
cg17648326	KDM4C	muscle hypertrophy	29382913	1	450K	skeletal muscle
cg18186478	SLC25A37	maternal smoking	31536415	1	450K	umbilical cord blood
cg18664369	SMIM20	smoking	26181258	1	450K	buccal cell
cg18793215	CRABP2	prostate cancer	29740534	1	450K	tumor tissue
cg18793215	CRABP2	prostate cancer	29740534	1	450K	prostate gland tissue
cg19196401	DDO	pre- and post-lenalidomide treatment in patients with myelodysplastic syndrome with isolated deletion (5q)	33903952	1	450K	bone marrow
cg19299499	JMJD1C	polychlorinated biphenyls (PCBs) exposure	32660331	1	850K	buffy coat
cg19335245	ADRA1D	aging	30626398	1	850K	cord blood
cg19335245	ADRA1D	aging	30626398	1	850K	whole blood
cg19350970	COPS8	air pollution (PM2.5)	34717175	1	450K	buffy coat
cg19693579	MPHOSPH8	schizophrenia	26619358	1	450K	prefrontal cortex
cg19730801	TRAF3	fruit consumption	28708104	1	450K	peripheral blood mononuclear cell
cg20298778	PHACTR2-AS1	glucocorticoid exposure	30821055	1	850K	buccal cell
cg20298778	PHACTR2-AS1	glucocorticoid exposure	30821055	1	850K	whole blood
cg20298778	PHACTR2-AS1	glucocorticoid exposure	30821055	1	850K	saliva
cg20298778	PHACTR2-AS1	glucocorticoid exposure	30821055	1	850K	brain
cg20567404	SH2D5	in utero arsenic exposure	26771251	1	450K	placenta
cg21173406	ALX4	B Acute Lymphoblastic Leukemia with t(1;19)(q23;p13.3); E2A-PBX1 (TCF3-PBX1)	26237075	1	450K	bone marrow
cg21193451	PBX3	bariatric surgery	31959221	1	450K	whole blood
cg21817059	GJA8	aging	29754148	1	450K	whole blood
cg21817059	GJA8	aging	30626398	1	850K	cord blood
cg21817059	GJA8	aging	30626398	1	850K	whole blood
cg22265458	ZSCAN5A	B Acute Lymphoblastic Leukemia with dic(9;20)(p11;q13)	26237075	1	450K	bone marrow
cg23004960	MYL10	obesity	29692867	1	450K	periprostatic adipose tissue
cg23071107	SNX22	polychlorinated biphenyls (PCBs) exposure	32660331	1	850K	buffy coat
cg23371889	TTC37	prenatal arsenic exposure	25304211	1	450K	cord blood
cg23393853	EEF2KMT	prenatal perfluorooctanoate (PFOA) exposure	35266797	1	850K	cord blood
cg23509344	FOXI3	B Acute Lymphoblastic Leukemia with t(1;19)(q23;p13.3); E2A-PBX1 (TCF3-PBX1)	26237075	1	450K	bone marrow
cg23544223	PTPN2	prenatal perfluorononanoate (PFNA) exposure	35266797	1	850K	cord blood
cg23616741	PGAM2	down syndrome	29601581	1	450K	whole blood
cg23616741	PGAM2	down syndrome	31843015	1	850K	whole blood
cg23885884	NUP205	Behcet's disease	30863869	1	450K	whole blood
cg24124079	NA	B Acute Lymphoblastic Leukemia with dic(9;20)(p11;q13)	26237075	1	450K	bone marrow
cg24127251	CAPN8	aging	29754148	1	450K	whole blood
cg24760379	BCL11A	fractional exhaled nitric oxide	31300640	1	850K	nasal epithelial cell
cg25080497	JAKMIP3	prenatal perfluorooctane sulfonate (PFOS) exposure	35266797	1	850K	cord blood
cg25095187	CLIP4	adenoma	30183087	1	450K	colon
cg25510164	GBA3	infertility	30239288	1	450K	sperm
cg25510164	GBA3	infertility	30358834	1	450K	sperm
cg26256401	MIR138-1	B Acute Lymphoblastic Leukemia with t(1;19)(q23;p13.3); E2A-PBX1 (TCF3-PBX1)	26237075	1	450K	bone marrow
cg26404748	C14orf119	myopia	30858441	1	850K	whole blood
cg26987720	BAIAP2	placental microbes	29240761	1	450K	placenta
cg27196102	COG7	bariatric surgery	31959221	1	450K	whole blood
cg27422885	RIMS1	glucocorticoid exposure	30821055	1	850K	buccal cell
cg27422885	RIMS1	glucocorticoid exposure	30821055	1	850K	whole blood
cg27422885	RIMS1	glucocorticoid exposure	30821055	1	850K	saliva
cg27422885	RIMS1	glucocorticoid exposure	30821055	1	850K	brain

## Sheet: Table S4.MMEF_DMC
DMCs associated with FEF25-75 (p<0.001)
probe	CHR	MAPINFO	nearest genes	feat.cgi	Effect Direction	logFC	PVal
cg05814800	14	94393621	FAM181A	Body	HYPER	0.543126	5.59731e-08
cg09450367	2	11294738	PQLC3	TSS1500	HYPO	-0.235458	3.50367e-07
cg20595046	2	29093178	TRMT61B	TSS200	HYPER	0.115132	4.805e-07
cg18252102	13	98796790	FARP1	5'UTR	HYPER	0.292459	5.83249e-07
cg00418828	3	63263308	SYNPR	TSS1500	HYPO	-0.219384	6.20757e-07
cg05032399	11	18743376	IGSF22	Body	HYPER	0.217244	8.30808e-07
cg26692294	5	6449001	UBE2QL1	5'UTR	HYPER	0.142265	1.03203e-06
cg27308687	1	9687064	TMEM201	IGR	HYPER	0.172994	1.13351e-06
cg15265785	3	156877897	CCNL1	1stExon	HYPER	0.166991	1.27577e-06
cg10657806	12	117348826	FBXW8	1stExon	HYPER	0.109686	1.44265e-06
cg13411037	8	54683058	ATP6V1H	Body	HYPER	0.209945	1.50657e-06
cg05865202	20	36156789	BLCAP	TSS1500	HYPER	0.121977	1.72649e-06
cg06752642	6	42756259	BICRAL	IGR	HYPER	0.147811	2.45207e-06
cg18262852	11	119235181	USP2	TSS1500	HYPO	-0.185519	2.66255e-06
cg13351227	11	27193172	BBOX1	Body	HYPER	0.210731	2.8047e-06
cg23941537	13	73676019	KLF5	IGR	HYPER	0.25637	2.8844e-06
cg26917253	14	94393586	FAM181A	Body	HYPER	0.484003	3.39176e-06
cg07095459	8	53626238	RB1CC1	5'UTR	HYPER	0.233487	3.73859e-06
cg16285707	12	6833454	COPS7A	5'UTR	HYPER	0.131697	3.82201e-06
cg06938356	5	177987724	COL23A1	Body	HYPO	-0.133893	3.84544e-06
cg22976212	10	135143446	CALY	5'UTR	HYPER	0.140633	4.58104e-06
cg07574645	13	28897227	FLT1	Body	HYPER	0.161659	5.69472e-06
cg02340826	12	121164646	ACADS	Body	HYPO	-0.144963	5.78369e-06
cg01877937	20	42142847	L3MBTL1	TSS1500	HYPER	0.177654	6.43906e-06
cg11607927	2	61765934	XPO1	TSS1500	HYPER	0.101754	6.45067e-06
cg12183021	4	6048242	JAKMIP1	Body	HYPO	-0.1106	6.91804e-06
cg13811412	6	109246575	ARMC2	TSS1500	HYPER	0.232306	7.38168e-06
cg17167971	4	184587556	TRAPPC11	Body	HYPER	0.188479	8.52711e-06
cg04013435	15	65412088	PDCD7	Body	HYPER	0.20203	8.61635e-06
cg12685894	3	171527733	PLD1	5'UTR	HYPER	0.256231	8.71124e-06
cg25735425	17	40307262	RAB5C	TSS1500	HYPER	0.179927	8.81906e-06
cg07151973	2	8198935	LINC00299	Body	HYPER	0.267363	9.04268e-06
cg03819614	6	168377717	HGC6.3	TSS200	HYPO	-0.123668	9.1774e-06
cg04223219	9	3162085	RFX3	IGR	HYPO	-0.147126	9.55054e-06
cg22884792	12	49371987	WNT1	TSS1500	HYPER	0.114182	9.61994e-06
cg23642827	10	98751284	NA	IGR	HYPO	-0.181511	1.04578e-05
cg26972389	5	169407753	DOCK2	TSS200	HYPO	-0.246104	1.07398e-05
cg24524915	10	65028743	JMJD1C	1stExon	HYPER	0.216937	1.10558e-05
cg07964975	7	11292672	PHF14	IGR	HYPER	0.175038	1.14851e-05
cg11431775	5	1379609	SLC6A3	IGR	HYPO	-0.196902	1.16115e-05
cg00414898	15	89950542	MIR9-3HG	IGR	HYPER	0.239868	1.16283e-05
cg12254701	10	134804362	LINC01168	IGR	HYPO	-0.19008	1.18989e-05
cg14735587	10	69540790	DNAJC12	IGR	HYPO	-0.16794	1.20636e-05
cg26789283	22	41682348	RANGAP1	TSS200	HYPER	0.10667	1.20852e-05
cg01944110	4	11401173	HS3ST1	Body	HYPER	0.308126	1.21425e-05
cg15852258	4	154605258	TLR2	TSS200	HYPER	0.214265	1.25007e-05
cg26337738	12	122906635	CLIP1	5'UTR	HYPER	0.115792	1.25577e-05
cg11406862	10	134448521	INPP5A	Body	HYPER	0.214772	1.31075e-05
cg12204988	14	71197328	MAP3K9	Body	HYPO	-0.197057	1.45441e-05
cg11811828	6	31148666	PSORS1C3	IGR	HYPO	-0.587005	1.51706e-05
cg21181087	6	36410747	KCTD20	TSS200	HYPER	0.103676	1.55598e-05
cg19167951	2	158957290	UPP2	TSS1500	HYPER	0.172069	1.57018e-05
cg08703872	1	151812421	C2CD4D	Body	HYPER	0.196941	1.59445e-05
cg06079273	8	97247865	UQCRB	TSS200	HYPER	0.116236	1.64919e-05
cg15350210	2	73170089	SFXN5	3'UTR	HYPER	0.164114	1.83255e-05
cg13480774	1	166958401	MAEL	TSS200	HYPO	-0.399288	1.9113e-05
cg12082804	22	50921513	ADM2	3'UTR	HYPO	-0.120217	1.91758e-05
cg07854075	14	97065092	PAPOLA	IGR	HYPER	0.231922	1.98027e-05
cg02866733	6	31621179	APOM	TSS1500	HYPER	0.320149	2.01506e-05
cg11974156	10	134212697	PWWP2B	Body	HYPO	-0.167266	2.07316e-05
cg17072519	22	21322063	AIFM3	5'UTR	HYPER	0.154714	2.10256e-05
cg18176689	6	32164147	NOTCH4	TSS1500	HYPER	0.128107	2.19034e-05
cg24504446	7	63765270	ZNF736	IGR	HYPER	0.206467	2.20037e-05
cg04593445	16	2265125	PGP	TSS1500	HYPER	0.207483	2.21349e-05
cg03784886	2	69538690	GFPT1	IGR	HYPER	0.125505	2.35753e-05
cg14614416	1	8001252	TNFRSF9	TSS1500	HYPER	0.155496	2.44908e-05
cg09576459	7	91558789	AKAP9	IGR	HYPER	0.293402	2.48863e-05
cg15816911	14	71606274	PCNX1	IGR	HYPO	-0.255217	2.50615e-05
cg10150421	4	48909039	OCIAD2	TSS200	HYPO	-0.189436	2.57199e-05
cg23121587	20	8000706	TMX4	TSS1500	HYPER	0.176223	2.57818e-05
cg21733911	3	180397238	CCDC39	5'UTR	HYPER	0.101219	2.60535e-05
cg03701870	17	75094652	SNHG20	5'UTR	HYPER	0.193986	2.66167e-05
cg22009470	1	1203660	UBE2J2	5'UTR	HYPO	-0.332416	2.7509e-05
cg18454903	22	36924936	EIF3D	5'UTR	HYPER	0.216313	2.76184e-05
cg04970100	10	124233846	HTRA1	Body	HYPER	0.151124	2.78271e-05
cg03823305	12	100536683	UHRF1BP1L	TSS200	HYPER	0.116346	2.80962e-05
cg07223796	17	1090673	ABR	TSS200	HYPER	0.113988	2.84018e-05
cg07346242	4	20253277	SLIT2	IGR	HYPER	0.206627	2.95366e-05
cg25885358	22	43263929	PACSIN2	IGR	HYPO	-0.184595	2.97626e-05
cg19123966	11	119192620	MCAM	IGR	HYPO	-0.363974	3.17308e-05
cg10982886	11	82868462	PCF11	1stExon	HYPER	0.156331	3.20292e-05
cg00091146	8	1050972	NA	IGR	HYPER	0.18237	3.3074e-05
cg18735775	13	110982652	COL4A2	Body	HYPO	-0.156483	3.44252e-05
cg12008034	6	33996580	GRM4	Body	HYPO	-0.117259	3.63448e-05
cg24442951	20	20169605	CFAP61	Body	HYPER	0.195138	3.64654e-05
cg10309609	8	144408081	TOP1MT	Body	HYPER	0.170528	3.68518e-05
cg16922753	8	1113291	NA	IGR	HYPO	-0.262815	3.80393e-05
cg17362814	6	12712125	PHACTR1	IGR	HYPO	-0.15992	3.86265e-05
cg12585342	13	99953890	UBAC2	5'UTR	HYPER	0.144571	4.01016e-05
cg24571830	6	108977456	FOXO3	Body	HYPER	0.142672	4.01093e-05
cg20259531	16	67798550	RANBP10	Body	HYPO	-0.199208	4.1245e-05
cg08578057	3	13302902	NUP210	IGR	HYPO	-0.128503	4.13551e-05
cg13581507	20	37075286	SNHG11	TSS200	HYPER	0.445048	4.20184e-05
cg07012739	14	71606506	PCNX1	IGR	HYPO	-0.395939	4.21787e-05
cg03162770	14	31676993	HECTD1	TSS1500	HYPER	0.109934	4.28602e-05
cg12777448	14	58618986	ARMH4	TSS200	HYPER	0.0794948	4.38298e-05
cg09896503	7	99102090	ZKSCAN5	TSS200	HYPO	-0.230762	4.50324e-05
cg07146912	3	73671377	PDZRN3	Body	HYPER	0.26622	4.60771e-05
cg07821620	3	171532098	PLD1	IGR	HYPER	0.166296	4.64312e-05
cg15094133	10	102729046	SEMA4G	IGR	HYPER	0.171771	4.67493e-05
cg22698108	6	33331358	KIFC1	IGR	HYPO	-0.159771	4.70397e-05
cg22076123	2	170282921	BBS5	IGR	HYPER	0.157119	4.75707e-05
cg14282180	2	47630433	MSH2	1stExon	HYPER	0.134438	4.75844e-05
cg00887518	7	50411455	IKZF1	Body	HYPER	0.183941	4.7742e-05
cg23012005	8	137457708	KHDRBS3	IGR	HYPER	0.388331	4.84477e-05
cg18202562	12	100375604	ANKS1B	Body	HYPO	-0.169191	4.91713e-05
cg14486661	19	31561410	NA	IGR	HYPER	0.146911	4.96605e-05
cg03804751	15	79102290	ADAMTS7	Body	HYPO	-0.126461	5.05544e-05
cg27423041	8	32241209	NRG1	Body	HYPO	-0.126067	5.15919e-05
cg15295963	22	24059732	GUSBP11	TSS200	HYPO	-0.226972	5.39386e-05
cg25814096	17	73782472	UNK	Body	HYPER	0.196759	5.47956e-05
cg13050802	3	32509039	CMTM7	IGR	HYPO	-0.245372	5.54621e-05
cg15996980	21	35445631	SLC5A3	TSS200	HYPER	0.194283	5.57718e-05
cg16527411	12	92860048	CLLU1	IGR	HYPER	0.169409	5.63594e-05
cg14407341	7	29234993	CHN2	Body	HYPER	0.230076	5.68998e-05
cg04047892	4	2420661	CFAP99	TSS200	HYPER	0.110239	5.87518e-05
cg22608017	18	12308015	TUBB6	5'UTR	HYPER	0.123408	5.88542e-05
cg26179441	22	42084863	SNU13	5'UTR	HYPER	0.100464	5.93954e-05
cg09204302	16	70713462	MTSS2	Body	HYPER	0.183885	6.02203e-05
cg00088299	4	2538934	RNF4	IGR	HYPO	-0.405426	6.0432e-05
cg26556395	1	155252359	HCN3	Body	HYPER	0.167454	6.06778e-05
cg02268291	14	67999935	PLEKHH1	TSS200	HYPER	0.111	6.08166e-05
cg16093488	14	105406949	AHNAK2	Body	HYPO	-0.130886	6.0892e-05
cg19633027	1	56279464	MIR4422	IGR	HYPER	0.149085	6.11095e-05
cg19567046	17	40925516	VPS25	1stExon	HYPER	0.0925866	6.29403e-05
cg27257466	20	56094525	CTCFL	Body	HYPER	0.215572	6.45587e-05
cg17058935	1	88371823	LINC01364	IGR	HYPO	-0.160181	6.5759e-05
cg13432900	19	49999314	RPS11	TSS1500	HYPER	0.171133	6.67319e-05
cg15977894	12	93964157	SOCS2	TSS1500	HYPER	0.144492	6.7133e-05
cg13110204	3	149688376	PFN2	Body	HYPER	0.16008	6.76253e-05
cg02196220	9	96108881	C9orf129	TSS200	HYPER	0.501495	6.79008e-05
cg11528033	1	1890152	CFAP74	Body	HYPO	-0.15291	6.80044e-05
cg05678938	3	179371510	USP13	Body	HYPER	0.15639	6.81839e-05
cg07236958	8	140624727	KCNK9	IGR	HYPO	-0.121809	6.88694e-05
cg26145829	4	83145101	HNRNPD	IGR	HYPER	0.172931	6.92336e-05
cg06241074	15	80690427	ARNT2	IGR	HYPER	0.17755	7.04741e-05
cg16627809	7	106775078	PRKAR2B	Body	HYPER	0.20147	7.04789e-05
cg17632405	15	80445334	FAH	TSS200	HYPER	0.0971826	7.06712e-05
cg10063124	19	46366604	SYMPK	TSS1500	HYPER	0.10499	7.20676e-05
cg02468417	19	36239455	LIN37	TSS200	HYPER	0.171992	7.27954e-05
cg09913449	8	42400586	SMIM19	5'UTR	HYPER	0.138595	7.37454e-05
cg23252259	6	31148612	PSORS1C3	IGR	HYPO	-0.632584	7.49916e-05
cg06048193	13	81258755	SPRY2	IGR	HYPER	0.280583	7.57324e-05
cg13777292	19	496419	MADCAM1	TSS200	HYPO	-0.275998	7.59145e-05
cg26414750	5	59996066	DEPDC1B	TSS200	HYPER	0.0898416	7.82231e-05
cg10533098	9	102862637	INVS	5'UTR	HYPER	0.191244	7.83202e-05
cg27622405	5	54830971	PLPP1	TSS200	HYPER	0.119196	7.86915e-05
cg17470325	21	23059045	LINC00317	IGR	HYPER	0.209115	7.89294e-05
cg21814633	12	57387039	GPR182	TSS1500	HYPO	-0.14482	7.95998e-05
cg02118630	2	25552751	DNMT3A	5'UTR	HYPER	0.186928	7.96871e-05
cg21221855	5	96122486	ERAP1	Body	HYPER	0.225444	8.02808e-05
cg04560456	6	105405068	LIN28B	1stExon	HYPER	0.24103	8.03799e-05
cg16252727	1	53925658	DMRTB1	1stExon	HYPER	0.143599	8.04069e-05
cg02924909	11	71159713	DHCR7	TSS1500	HYPER	0.131635	8.06803e-05
cg17311587	7	1250088	UNCX	IGR	HYPO	-0.306564	8.14149e-05
cg11116013	10	134973794	KNDC1	TSS200	HYPER	0.213645	8.1421e-05
cg13158846	11	32073873	RCN1	IGR	HYPER	0.195877	8.20885e-05
cg23294158	17	47548493	NGFR	IGR	HYPO	-0.185016	8.46524e-05
cg02104967	17	1386368	MYO1C	Body	HYPO	-0.113693	8.46752e-05
cg08004482	5	108833224	PJA2	IGR	HYPER	0.208856	8.47728e-05
cg05578055	8	16859045	FGF20	Body	HYPER	0.141763	8.48353e-05
cg02171500	11	67888269	CHKA	Body	HYPER	0.120436	8.49734e-05
cg05370277	4	10006097	SLC2A9	Body	HYPO	-0.187014	8.54676e-05
cg27229596	2	112433462	ANAPC1	IGR	HYPER	0.167687	8.56004e-05
cg11582573	1	160991039	F11R	1stExon	HYPER	0.0897105	8.56236e-05
cg19896109	1	110596861	STRIP1	3'UTR	HYPO	-0.0975383	8.7638e-05
cg24225763	12	54982587	PPP1R1A	TSS200	HYPER	0.110018	8.88018e-05
cg05258477	6	170151703	ERMARD	TSS200	HYPER	0.0936447	8.92697e-05
cg19297594	11	66936135	KDM2A	Body	HYPER	0.44701	8.93685e-05
cg07412545	1	101003924	GPR88	1stExon	HYPER	0.322198	8.9568e-05
cg22272322	19	51014578	JOSD2	5'UTR	HYPER	0.226808	9.0838e-05
cg07962463	19	10654420	ATG4D	TSS200	HYPER	0.0995238	9.09189e-05
cg03076319	2	238395764	MLPH	TSS200	HYPER	0.129899	9.19407e-05
cg03234023	10	13246221	MCM10	ExonBnd	HYPER	0.179495	9.24761e-05
cg14240248	14	24708354	GMPR2	3'UTR	HYPO	-0.0971336	9.29762e-05
cg00425411	2	150715997	MMADHC	IGR	HYPER	0.190703	9.31375e-05
cg02236094	5	143747521	KCTD16	Body	HYPER	0.15651	9.42568e-05
cg15533029	6	30794995	DDR1	Body	HYPER	0.155075	9.56613e-05
cg11324488	12	123164034	HCAR2	IGR	HYPO	-0.258617	9.6679e-05
cg01210372	16	31119640	BCKDK	TSS200	HYPER	0.0996907	9.68211e-05
cg23715992	9	136039356	RALGDS	TSS200	HYPER	0.160017	9.70321e-05
cg06995624	17	73043174	KCTD2	TSS200	HYPER	0.174602	9.72887e-05
cg00901940	7	50823908	GRB10	5'UTR	HYPER	0.174486	9.76924e-05
cg08736267	10	121461890	INPP5F	IGR	HYPER	0.16302	9.9528e-05
cg02994974	11	13984544	SPON1	1stExon	HYPER	0.217421	0.000100025
cg19099451	3	187694609	LPP-AS2	IGR	HYPER	0.117532	0.000100212
cg02205832	2	74561428	SLC4A5	5'UTR	HYPER	0.10865	0.000100322
cg26334035	1	219358252	LYPLAL1	Body	HYPER	0.178962	0.000101907
cg22291762	6	31148404	PSORS1C3	IGR	HYPO	-0.513753	0.000101991
cg25029615	6	56954784	ZNF451	TSS200	HYPER	0.0822616	0.000102442
cg20324041	6	71964213	OGFRL1	IGR	HYPER	0.119896	0.000102518
cg15476279	6	33181145	RING1	IGR	HYPER	0.0964995	0.000102667
cg10632266	1	167691116	MPZL1	TSS200	HYPER	0.232203	0.000105255
cg27156624	13	99110998	STK24	Body	HYPER	0.157651	0.000106832
cg01077085	5	126112750	LMNB1	TSS200	HYPER	0.0816146	0.000107203
cg02468316	7	50801032	GRB10	5'UTR	HYPER	0.190299	0.000107273
cg18353550	5	52405491	MOCS2	TSS200	HYPER	0.101771	0.000107428
cg05505803	13	96296997	DZIP1	TSS200	HYPER	0.102388	0.00010752
cg09874135	1	203735629	LAX1	Body	HYPER	0.170143	0.000109907
cg09170112	12	132102188	SFSWAP	IGR	HYPO	-0.108266	0.000110302
cg02243785	1	82267931	ADGRL2	5'UTR	HYPER	0.187388	0.000111151
cg22679134	20	60207107	CDH4	Body	HYPO	-0.13047	0.000111347
cg10845013	11	1800410	MOB2	IGR	HYPER	0.123744	0.000112023
cg14429394	11	3845261	PGAP2	Body	HYPO	-0.0898011	0.000112067
cg21403076	2	114648509	ACTR3	Body	HYPO	-0.213385	0.000112532
cg01226740	15	57179248	ZNF280D	Body	HYPER	0.198925	0.000112995
cg07176064	22	35690783	HMGXB4	Body	HYPO	-0.143038	0.000113992
cg07711521	12	66543752	LLPH	Body	HYPER	0.263024	0.000118766
cg08827674	17	73522539	LLGL2	5'UTR	HYPER	0.253004	0.000119936
cg23530594	20	23531292	CST13P	IGR	HYPO	-1.44401	0.00012057
cg06950873	5	170814540	NPM1	TSS200	HYPER	0.123709	0.000120641
cg14853776	8	144301894	GPIHBP1	IGR	HYPER	0.130238	0.000120697
cg04396539	2	208030966	KLF7	TSS1500	HYPER	0.212758	0.000122069
cg17393362	3	48672977	CELSR3	TSS200	HYPER	0.112213	0.000123381
cg04136922	7	99745383	LAMTOR4	TSS1500	HYPER	0.176741	0.000124464
cg01116115	9	100476598	XPA	IGR	HYPO	-0.183338	0.000124778
cg04911175	3	194425769	LINC01968	IGR	HYPER	0.134652	0.000125369
cg06693166	4	182652283	TENM3-AS1	IGR	HYPER	0.235856	0.000126758
cg18849737	4	187475784	MTNR1A	Body	HYPER	0.121765	0.00012692
cg24806360	1	30298015	PTPRU	IGR	HYPO	-0.31011	0.000127347
cg16386229	9	134955298	MED27	TSS200	HYPER	0.0816776	0.000128312
cg24003216	8	100297748	VPS13B	Body	HYPER	0.25549	0.000128929
cg02029058	1	7560924	CAMTA1	Body	HYPER	0.135829	0.000129065
cg07963355	4	152025000	SNORD73A	Body	HYPO	-0.112127	0.00012936
cg19916780	16	1935058	LINC00254	TSS1500	HYPER	0.151551	0.000130845
cg21455438	1	208084436	CD34	5'UTR	HYPER	0.133753	0.000131113
cg14824403	17	19881085	AKAP10	5'UTR	HYPER	0.196804	0.000131138
cg12077660	11	2721243	KCNQ1	TSS200	HYPER	0.0894353	0.000132716
cg13964906	3	45016900	ZDHHC3	TSS1500	HYPER	0.0975168	0.000132757
cg16804833	2	28588336	BABAM2	IGR	HYPO	-0.305824	0.000134244
cg05819073	4	109989205	COL25A1	Body	HYPER	0.183257	0.000134943
cg05320089	13	111553037	ANKRD10	Body	HYPO	-0.142122	0.000135339
cg14700479	15	34280757	AVEN	Body	HYPER	0.147411	0.000135805
cg11901954	1	212209499	DTL	TSS1500	HYPO	-0.162962	0.000136062
cg25300390	7	1976351	MAD1L1	Body	HYPO	-0.126388	0.000136873
cg20737204	1	18896483	PAX7	IGR	HYPER	0.169084	0.000137752
cg04450287	17	50921763	C17orf112	IGR	HYPO	-0.165943	0.000139689
cg24073613	1	210424721	SERTAD4	IGR	HYPER	0.128645	0.000140519
cg18061433	10	21435895	NEBL	TSS1500	HYPO	-0.16379	0.000141202
cg25387565	6	31830527	NEU1	1stExon	HYPER	0.11335	0.000141568
cg27471092	19	663361	RNF126	TSS200	HYPER	0.0905443	0.000142184
cg25900770	4	56261740	TMEM165	TSS1500	HYPER	0.100554	0.000142671
cg11701685	14	53396200	FERMT2	Body	HYPO	-0.11827	0.000143289
cg19594852	8	28601346	EXTL3	Body	HYPO	-0.120848	0.000143303
cg26573704	5	33892223	ADAMTS12	TSS200	HYPER	0.178171	0.000143503
cg14887613	19	345454	MIER2	TSS1500	HYPO	-0.118397	0.000143837
cg07792738	5	148738024	PCYOX1L	Body	HYPER	0.106483	0.0001439
cg25296804	6	167051781	RPS6KA2	Body	HYPER	0.140647	0.000144508
cg25016907	6	31926805	NELFE	1stExon	HYPER	0.105257	0.000146069
cg14547895	11	125037226	PKNOX2	5'UTR	HYPER	0.172502	0.00014684
cg14547240	4	15428750	C1QTNF7	TSS1500	HYPER	0.166178	0.000147211
cg08938722	12	128882932	TMEM132C	Body	HYPO	-0.144678	0.000147944
cg10172884	9	117265495	WHRN	TSS200	HYPER	0.125216	0.000148236
cg21847584	3	169939805	PRKCI	TSS1500	HYPER	0.134669	0.00014844
cg23573337	13	42325829	VWA8	Body	HYPER	0.14429	0.000149084
cg19456419	14	23707010	HOMEZ	TSS200	HYPER	0.109268	0.000149474
cg22112133	3	13896112	WNT7A	Body	HYPO	-0.187158	0.000149811
cg09421092	17	27047122	RPL23A	Body	HYPER	0.0868737	0.000150126
cg25504222	19	4639508	TNFAIP8L1	TSS1500	HYPER	0.10133	0.000151895
cg17496447	4	144435124	SMARCA5	1stExon	HYPER	0.0969099	0.000152693
cg18730746	3	51705912	TEX264	5'UTR	HYPER	0.149543	0.000153779
cg09188763	11	8285614	LMO1	TSS1500	HYPO	-0.227949	0.000153846
cg13470831	18	76680378	SALL3	IGR	HYPER	0.716895	0.00015477
cg16142833	12	107720265	BTBD11	Body	HYPO	-0.187961	0.000154991
cg07419921	1	223563432	CCDC185	IGR	HYPER	0.158796	0.000155364
cg20958487	4	176986080	WDR17	TSS1500	HYPER	0.142614	0.000155834
cg23310237	5	93617508	KIAA0825	Body	HYPER	0.151563	0.000157693
cg10235656	12	69864248	FRS2	1stExon	HYPER	0.0934032	0.000157706
cg20827779	2	209056051	C2orf80	TSS1500	HYPER	0.140308	0.000158103
cg13187130	2	46752	FAM110C	TSS200	HYPER	0.0987407	0.000159672
cg07544832	21	31579225	LINC00307	IGR	HYPO	-0.175046	0.000160889
cg03467014	1	1158648	SDF4	Body	HYPO	-0.23234	0.000162803
cg07980164	19	44009042	PHLDB3	TSS200	HYPER	0.0945635	0.00016285
cg09805513	2	153574080	PRPF40A	TSS1500	HYPER	0.0966969	0.000162876
cg00678002	2	122229249	CLASP1	Body	HYPER	0.165942	0.000163427
cg26970841	16	85932666	IRF8	TSS200	HYPER	0.213281	0.000163935
cg01579299	8	27450062	CLU	IGR	HYPO	-0.376121	0.000164046
cg01829945	2	192540664	NABP1	IGR	HYPER	0.227369	0.000164543
cg17232777	19	45504833	RELB	5'UTR	HYPER	0.262928	0.00016456
cg09455182	3	52567604	NT5DC2	Body	HYPER	0.108591	0.000164744
cg08568447	17	7328520	SPEM2	TSS1500	HYPER	0.174372	0.000164922
cg23253879	17	33307476	LIG3	TSS200	HYPER	0.0896428	0.000165573
cg14391345	14	89956817	FOXN3	5'UTR	HYPER	0.319666	0.000165786
cg26586300	17	80416415	NARF	5'UTR	HYPER	0.122166	0.000166178
cg07994345	7	19969042	TMEM196	Body	HYPER	0.17482	0.000166242
cg09800519	9	137218286	RXRA	TSS200	HYPER	0.242705	0.000166518
cg25138936	17	27046990	RPL23A	TSS1500	HYPER	0.187708	0.000167048
cg08329821	15	81623305	TMC3	Body	HYPO	-0.125892	0.000167327
cg08171637	4	2264030	MXD4	TSS1500	HYPER	0.163914	0.000167523
cg00270408	12	48398278	COL2A1	1stExon	HYPER	0.114598	0.000167929
cg16885725	6	167511486	CCR6	IGR	HYPER	0.193625	0.000168111
cg24994319	6	25027586	RIPOR2	IGR	HYPO	-0.121002	0.00016842
cg20125846	6	163566689	PACRG	Body	HYPO	-0.18043	0.000168714
cg22367077	11	62446398	UBXN1	1stExon	HYPER	0.26359	0.000169559
cg09590468	22	39601450	PDGFB	IGR	HYPER	0.236283	0.0001699
cg22747490	17	76397693	PGS1	Body	HYPER	0.152572	0.000170259
cg18139806	3	64354189	PRICKLE2	IGR	HYPO	-0.191275	0.000172052
cg09158696	3	100421509	TFG	IGR	HYPER	0.397094	0.000174155
cg04158884	1	233086346	NTPCR	TSS200	HYPER	0.104648	0.000176322
cg00964361	20	30459158	TTLL9	TSS1500	HYPER	0.129501	0.000176814
cg24694939	1	117127620	IGSF3	Body	HYPO	-0.101815	0.000177069
cg13523245	9	132253384	LINC00963	IGR	HYPER	0.121567	0.000177308
cg07926176	22	26296971	MYO18B	Body	HYPER	0.147181	0.000178097
cg18317933	8	48744017	PRKDC	Body	HYPO	-0.0935329	0.00017843
cg20592186	12	54582867	SMUG1	TSS200	HYPER	0.101751	0.000179006
cg03017418	7	150755335	SLC4A2	TSS1500	HYPER	0.135408	0.000179518
cg17100616	7	1524106	INTS1	Body	HYPER	0.169675	0.000179669
cg08645225	7	779089	DNAAF5	Body	HYPER	0.197093	0.000179865
cg22438763	1	47900256	FOXD2-AS1	TSS1500	HYPER	0.127287	0.000180163
cg15362782	1	12427195	VPS13D	Body	HYPO	-0.0889098	0.000180244
cg14443301	5	121187598	FTMT	TSS200	HYPO	-0.47954	0.000180346
cg20176371	8	1991815	MYOM2	TSS1500	HYPER	0.118615	0.000180364
cg05281308	18	19320308	MIB1	TSS1500	HYPER	0.168916	0.000180374
cg19782923	11	4621440	TRIM68	3'UTR	HYPER	0.170021	0.000181984
cg05790550	9	96108842	C9orf129	TSS200	HYPER	0.802307	0.000183186
cg15942325	8	9268401	LOC157273	IGR	HYPO	-0.121537	0.000183194
cg12715330	3	186698055	ST6GAL1	5'UTR	HYPO	-0.182075	0.000183311
cg08462340	9	35919033	SPAAR	IGR	HYPER	0.290358	0.00018334
cg10131088	15	99979527	LRRC28	IGR	HYPO	-0.111447	0.000184151
cg05592695	22	30423427	MTMR3	3'UTR	HYPER	0.106745	0.000184774
cg06053537	7	142560801	EPHB6	Body	HYPO	-0.103625	0.000184937
cg24162449	9	115913094	SLC31A2	TSS200	HYPER	0.14488	0.000184985
cg06565620	18	47792949	CFAP53	TSS200	HYPER	0.0749857	0.000185076
cg03307057	19	43973161	LYPD3	IGR	HYPER	0.167598	0.000185216
cg22097295	2	202654941	CDK15	IGR	HYPO	-0.122602	0.000185314
cg18580327	3	53925981	SELENOK	1stExon	HYPER	0.188597	0.000187152
cg00463760	19	18913292	COMP	IGR	HYPER	0.148273	0.000188034
cg08194212	4	69179935	YTHDC1	Body	HYPER	0.191941	0.000188052
cg11525405	3	49895477	CAMKV	TSS1500	HYPO	-0.103603	0.000188197
cg22236183	7	127904865	LEP	IGR	HYPO	-0.146375	0.000188339
cg06716568	4	2043525	C4orf48	TSS1500	HYPO	-0.240422	0.000190095
cg16111737	12	117408163	FBXW8	Body	HYPER	0.181888	0.000190645
cg09346993	6	31938358	DXO	TSS1500	HYPO	-0.248075	0.000190782
cg01509792	21	43608929	ABCG1	IGR	HYPER	0.104508	0.000190817
cg26526897	6	33232433	VPS52	Body	HYPO	-0.116655	0.000192549
cg23712342	10	60936794	PHYHIPL	Body	HYPER	0.113488	0.000193946
cg02097843	10	33269812	ITGB1	IGR	HYPER	0.120934	0.000194805
cg08578141	16	58768265	GOT2	TSS200	HYPER	0.193177	0.000194925
cg26919014	16	58061992	MMP15	Body	HYPER	0.118295	0.000196251
cg18183817	3	13665008	FBLN2	Body	HYPO	-0.129187	0.000196329
cg00285620	11	102147694	BIRC3	IGR	HYPO	-0.107063	0.0001968
cg14036627	6	31148657	PSORS1C3	IGR	HYPO	-0.480648	0.000197189
cg13562386	1	159895724	TAGLN2	TSS1500	HYPER	0.165197	0.000197216
cg16815825	1	70670919	LRRC40	Body	HYPER	0.181188	0.000197497
cg24132021	1	155113047	DPM3	TSS200	HYPER	0.109278	0.000199848
cg14949113	10	80831020	ZMIZ1	5'UTR	HYPER	0.138728	0.000200942
cg22236250	19	46580441	IGFL4	IGR	HYPER	0.0907948	0.000202438
cg23961492	10	290348	ZMYND11	Body	HYPER	0.145471	0.000202653
cg12124722	20	25319539	ABHD12	Body	HYPO	-0.149976	0.000204371
cg06995575	2	32264981	DPY30	TSS200	HYPER	0.0939002	0.00020458
cg25565014	4	74593695	CXCL8	IGR	HYPER	0.340823	0.000205017
cg26389727	6	28510283	GPX5	IGR	HYPER	0.0932207	0.000205249
cg05914697	9	116327278	RGS3	1stExon	HYPO	-0.375705	0.000206002
cg02506324	11	66460785	SPTBN2	Body	HYPO	-0.107014	0.000206024
cg04917226	7	19157839	TWIST1	TSS1500	HYPER	0.284313	0.000206094
cg11726250	20	61924405	COL20A1	TSS200	HYPO	-0.12496	0.000206496
cg01008894	4	3363509	RGS12	Body	HYPER	0.0859772	0.000206977
cg05111988	15	52045999	TMOD2	5'UTR	HYPER	0.165477	0.000207589
cg16323330	17	55503603	MSI2	Body	HYPER	0.189928	0.00020774
cg14044916	19	8008851	TIMM44	TSS1500	HYPER	0.0912836	0.000208052
cg08396481	7	135194601	CNOT4	5'UTR	HYPER	0.196163	0.000208088
cg26094122	17	28705364	CPD	TSS1500	HYPER	0.190954	0.000208864
cg06641416	1	244489020	C1orf100	IGR	HYPER	0.274633	0.000209704
cg06790759	6	18221644	KDM1B	Body	HYPO	-0.196903	0.000210727
cg02329285	2	33812041	FAM98A	Body	HYPER	0.140041	0.000212046
cg01363383	10	111967257	MXI1	TSS200	HYPER	0.103403	0.000213867
cg22213821	17	31255268	TMEM98	5'UTR	HYPER	0.153231	0.000214734
cg27535616	15	85874563	AKAP13	IGR	HYPER	0.245422	0.000217014
cg00840791	19	16453259	EPS15L1	IGR	HYPER	0.369012	0.000217193
cg05668273	8	135725537	ZFAT	TSS1500	HYPER	0.171995	0.000217828
cg18008467	2	236586710	AGAP1	Body	HYPO	-0.24898	0.000218072
cg07903316	10	99205749	EXOSC1	TSS200	HYPER	0.129808	0.000218495
cg22521118	12	50794552	LARP4	TSS200	HYPER	0.0886805	0.000219778
cg21701670	8	144119299	C8orf31	TSS1500	HYPO	-0.155694	0.000220453
cg02383376	11	12236787	MICAL2	Body	HYPER	0.103049	0.000220647
cg24449302	15	66679100	MAP2K1	TSS200	HYPER	0.107822	0.000221233
cg07466955	12	28406200	CCDC91	IGR	HYPER	0.143485	0.000223508
cg13686537	9	136573518	SARDH	Body	HYPO	-0.124861	0.00022471
cg27328431	21	45789178	TRPM2	Body	HYPO	-0.286319	0.000224973
cg10759272	1	58460380	DAB1	5'UTR	HYPER	0.157125	0.000225143
cg04824294	14	81163072	CEP128	Body	HYPER	0.160393	0.000225642
cg03123940	10	5804926	TASOR2	Body	HYPER	0.387001	0.000225868
cg00187686	11	59634218	TCN1	TSS200	HYPER	0.214517	0.000226844
cg12372788	12	53894673	TARBP2	TSS1500	HYPER	0.0886257	0.000227056
cg01545079	14	24541377	CPNE6	5'UTR	HYPO	-0.114586	0.000227303
cg12591491	15	68116263	SKOR1	IGR	HYPER	0.170265	0.000229318
cg04044356	16	88721965	MVD	Body	HYPO	-0.187884	0.000230548
cg26235187	21	39671265	KCNJ15	Body	HYPO	-0.138413	0.000230739
cg09042443	19	45663381	NKPD1	1stExon	HYPO	-0.168643	0.000231343
cg04276057	2	233736931	SNORC	Body	HYPO	-0.0974457	0.000231533
cg14684937	2	242308655	FARP2	5'UTR	HYPER	0.241801	0.000231852
cg08584136	10	125858576	CHST15	IGR	HYPO	-0.137979	0.000232017
cg01957400	16	81477840	CMIP	TSS1500	HYPER	0.140009	0.000232528
cg18974984	6	7041561	RREB1	IGR	HYPO	-0.107286	0.000233535
cg16889839	12	132547279	EP400	Body	HYPO	-0.07222	0.000234331
cg07963578	9	27101190	TEK	IGR	HYPER	0.171929	0.000235316
cg07819162	2	7865653	LINC00298	IGR	HYPO	-0.197816	0.000236115
cg17562575	18	44060814	LOXHD1	Body	HYPER	0.149684	0.000236191
cg23390118	12	2339513	CACNA1C	Body	HYPO	-0.208818	0.000236196
cg15961657	1	164768884	PBX1	Body	HYPO	-0.146248	0.000236336
cg24427850	6	31148409	PSORS1C3	IGR	HYPO	-0.531947	0.00023652
cg25524136	15	65934422	SLC24A1	TSS1500	HYPER	0.0965753	0.000236748
cg26549034	1	150337202	RPRD2	1stExon	HYPER	0.204092	0.000237027
cg13714586	9	139838358	FBXW5	TSS1500	HYPER	0.114099	0.000238368
cg03869658	4	128886410	MFSD8	5'UTR	HYPER	0.0987155	0.000240565
cg24690722	1	166809144	POGK	5'UTR	HYPER	0.0928637	0.000241367
cg05042484	3	128484500	RAB7A	5'UTR	HYPER	0.106593	0.00024141
cg15308432	20	49411611	BCAS4	1stExon	HYPER	0.130332	0.000241907
cg14527072	11	86666691	FZD4-DT	TSS1500	HYPER	0.125549	0.000242487
cg24935972	1	118232825	TENT5C	IGR	HYPER	0.175235	0.000243548
cg11338087	1	88601350	PKN2	IGR	HYPER	0.170042	0.000243803
cg05962710	7	107745446	LAMB4	Body	HYPO	-0.206386	0.000244094
cg26544344	17	3923350	ZZEF1	Body	HYPER	0.605051	0.000244118
cg19149956	12	54718695	COPZ1	TSS200	HYPER	0.194502	0.000244214
cg26772116	13	28016624	MTIF3	5'UTR	HYPO	-0.48093	0.000244375
cg06171076	6	26156557	HIST1H1E	TSS200	HYPER	0.0911881	0.000244709
cg15070096	1	156470876	MEF2D	TSS1500	HYPER	0.120045	0.000245263
cg08059859	19	50303211	AP2A1	Body	HYPO	-0.121663	0.000245639
cg12743500	11	9090880	SCUBE2	Body	HYPER	0.147513	0.000246877
cg02216881	4	77227162	FAM47E-STBD1	TSS200	HYPER	0.196841	0.000248454
cg11740026	1	6093770	KCNAB2	5'UTR	HYPO	-0.189037	0.000248896
cg25899154	11	72897143	P2RY2	IGR	HYPO	-0.22884	0.000249405
cg01374894	5	140038908	IK	ExonBnd	HYPER	0.15906	0.000249552
cg04279987	2	69159461	GKN2	IGR	HYPER	0.14803	0.000249827
cg18992638	20	61550346	DIDO1	5'UTR	HYPER	0.182532	0.000250108
cg19966063	15	62990138	TLN2	Body	HYPO	-0.176489	0.000250457
cg01278903	19	45595811	PPP1R37	TSS1500	HYPER	0.258899	0.000250602
cg00670420	9	6470544	UHRF2	Body	HYPER	0.303329	0.00025306
cg08683307	3	33701580	CLASP2	TSS1500	HYPO	-0.136414	0.000253087
cg21870299	14	36765887	MBIP	IGR	HYPER	0.189813	0.000253257
cg15646900	8	54755681	ATP6V1H	1stExon	HYPER	0.16017	0.000254809
cg14634531	15	52975970	FAM214A	IGR	HYPER	0.127129	0.000255078
cg11499002	15	55880535	PYGO1	Body	HYPER	0.188971	0.000255161
cg05236348	10	73767717	CHST3	Body	HYPO	-0.152523	0.000255685
cg02141748	20	3149470	LZTS3	TSS1500	HYPER	0.155487	0.000257637
cg04559647	10	126150293	LHPP	TSS200	HYPER	0.102525	0.000258131
cg21415159	7	27791551	TAX1BP1	Body	HYPER	0.11995	0.000258159
cg17132907	15	40759016	BAHD1	3'UTR	HYPER	0.102787	0.00025817
cg08641018	18	43250369	SLC14A2	Body	HYPO	-0.451575	0.000258724
cg08861044	1	94527134	ABCA4	Body	HYPO	-0.215342	0.000260854
cg17523053	2	240351360	HDAC4	IGR	HYPER	0.525058	0.000260915
cg16688858	9	16039198	CCDC171	IGR	HYPER	0.126298	0.000261918
cg01836116	16	7949659	RBFOX1	IGR	HYPO	-0.260421	0.00026201
cg08629379	10	118350470	PNLIPRP1	TSS200	HYPER	0.226483	0.000262456
cg27289460	17	80693294	FN3K	TSS200	HYPER	0.180372	0.00026277
cg24252818	12	93415112	LOC643339	Body	HYPER	0.16064	0.000265287
cg01768082	1	946875	ISG15	IGR	HYPO	-0.209814	0.00026569
cg26476595	16	2284284	E4F1	Body	HYPO	-0.076771	0.000265922
cg19838697	10	75007044	MRPS16	TSS200	HYPER	0.202164	0.000265986
cg20339005	16	1821856	MRPS34	TSS200	HYPER	0.152424	0.000266743
cg25192619	6	37467404	CCDC167	Body	HYPO	-0.170462	0.000269498
cg10911030	2	234405877	USP40	Body	HYPER	0.164193	0.000270833
cg16512570	11	44087867	ACCS	5'UTR	HYPER	0.179461	0.000271195
cg16293981	1	203097362	ADORA1	5'UTR	HYPER	0.105676	0.000271409
cg21646557	1	110036808	CYB561D1	1stExon	HYPER	0.202191	0.000271456
cg10369779	1	43220675	P3H1	ExonBnd	HYPER	0.150064	0.000271551
cg01761710	16	333155	PDIA2	5'UTR	HYPO	-0.123527	0.00027158
cg00653281	1	1991051	PRKCZ	Body	HYPER	0.207968	0.000271769
cg11805138	6	31148332	PSORS1C3	IGR	HYPO	-0.356598	0.000272018
cg14496285	1	160318717	NCSTN	Body	HYPER	0.155362	0.000272802
cg16032746	19	54693808	MBOAT7	TSS200	HYPER	0.177808	0.000272958
cg22087285	11	82808005	RAB30-DT	IGR	HYPO	-0.226842	0.000275014
cg26359497	12	124245945	ATP6V0A2	3'UTR	HYPER	0.125928	0.000275185
cg08192417	2	207650477	FASTKD2	Body	HYPO	-0.1449	0.000275603
cg15003434	9	136202985	SURF6	5'UTR	HYPER	0.102426	0.00027584
cg04128746	10	128995134	DOCK1	TSS1500	HYPO	-0.234338	0.000276147
cg02707345	5	148759103	IL17B	TSS1500	HYPO	-0.105534	0.000276681
cg12331743	10	104153933	NFKB2	TSS1500	HYPER	0.131541	0.000277041
cg03536466	16	4784145	ANKS3	1stExon	HYPER	0.147263	0.000277059
cg17566196	19	48800755	CCDC114	Body	HYPO	-0.152207	0.000277277
cg16348385	16	30106822	YPEL3	1stExon	HYPER	0.238033	0.000277386
cg23554141	6	26019385	HIST1H3A	TSS1500	HYPER	0.277291	0.00027743
cg04174927	16	1634357	IFT140	Body	HYPO	-0.136065	0.000277641
cg23854567	12	120694893	PXN	Body	HYPER	0.095829	0.000278785
cg11734727	14	75247946	YLPM1	Body	HYPER	0.172147	0.00027941
cg19162416	13	49147524	LINC00462	IGR	HYPER	0.190652	0.000280067
cg20880254	1	9711331	PIK3CD	TSS1500	HYPO	-0.141558	0.0002807
cg16560811	20	60540747	TAF4	IGR	HYPO	-0.207024	0.000280841
cg26354968	11	59579039	MRPL16	TSS1500	HYPER	0.23012	0.000281545
cg18280519	8	30748105	TEX15	IGR	HYPO	-0.174431	0.000282564
cg17593342	6	14037614	RNF182	IGR	HYPO	-0.208975	0.000282655
cg17453603	11	93904908	PANX1	Body	HYPER	0.250565	0.000283516
cg18539546	1	174992693	MRPS14	TSS200	HYPER	0.141103	0.000283988
cg01346737	13	111690502	ARHGEF7	IGR	HYPO	-0.149012	0.000284898
cg24340786	1	197884759	LHX9	Body	HYPO	-0.17793	0.000285001
cg14806103	8	121457329	MRPL13	TSS1500	HYPER	0.236652	0.000285346
cg00539154	1	7181893	CAMTA1	Body	HYPER	0.0769336	0.000286061
cg13969265	8	140716673	KCNK9	TSS1500	HYPER	0.137285	0.000286172
cg02301006	12	27091323	FGFR1OP2	TSS200	HYPER	0.178824	0.000287323
cg26288854	10	70591233	STOX1	5'UTR	HYPO	-0.162787	0.00028774
cg09806242	6	10303745	TFAP2A	IGR	HYPER	0.141196	0.000288319
cg15960155	17	79213293	NDUFAF8	TSS1500	HYPER	0.103003	0.000288421
cg20743128	9	101666389	COL15A1	IGR	HYPER	0.162602	0.000290905
cg04246057	15	70351257	TLE3	Body	HYPO	-0.151952	0.000291616
cg02805356	1	36789388	SH3D21	5'UTR	HYPER	0.0946149	0.000291898
cg16599703	1	37500358	GRIK3	TSS1500	HYPO	-0.197239	0.000292935
cg10251973	14	93419016	ITPK1	Body	HYPER	0.132517	0.000295005
cg10281191	2	129447924	HS6ST1	IGR	HYPER	0.146551	0.000295287
cg12859213	7	30637735	GARS	Body	HYPO	-0.186752	0.000295664
cg11648873	3	196439925	PIGX	TSS1500	HYPER	0.225829	0.000295724
cg00286067	6	125681166	HDDC2	IGR	HYPER	0.207481	0.000295754
cg20785360	4	155548000	FGG	IGR	HYPER	0.192432	0.000296076
cg24892035	3	140179820	CLSTN2	Body	HYPO	-0.114367	0.000296076
cg11174851	11	69634592	FGF3	TSS1500	HYPER	0.134175	0.000296355
cg21066636	17	4675292	TM4SF5	1stExon	HYPO	-0.117967	0.00029655
cg13487859	6	112409181	FAM229B	TSS1500	HYPER	0.212511	0.000296662
cg12391667	11	101785507	ANGPTL5	TSS1500	HYPER	0.198042	0.000297243
cg15374435	13	80911692	SPRY2	Body	HYPO	-0.120083	0.000297425
cg12059257	9	96108860	C9orf129	TSS200	HYPER	0.851307	0.000298497
cg13608647	20	44090074	WFDC2	IGR	HYPER	0.164383	0.000298527
cg06288918	10	134378355	INPP5A	Body	HYPER	0.160229	0.000298584
cg20810558	2	68420532	PPP3R1	Body	HYPO	-0.398924	0.000298824
cg14545738	3	67467349	SUCLG2	Body	HYPER	0.156064	0.000299895
cg16717867	3	136601982	NCK1	5'UTR	HYPER	0.12244	0.000300696
cg13629586	14	103550918	EXOC3L4	IGR	HYPO	-0.161722	0.000303231
cg06824134	2	45878977	PRKCE	TSS200	HYPER	0.175223	0.000303246
cg23738872	3	71624321	FOXP1	5'UTR	HYPER	0.126183	0.000305183
cg14015502	10	104535020	WBP1L	TSS1500	HYPER	0.148561	0.000305449
cg18587499	14	94121146	UNC79	Body	HYPO	-0.0824296	0.000307422
cg14457439	11	9595216	WEE1	TSS1500	HYPER	0.102821	0.000307745
cg02291633	2	128247119	IWS1	Body	HYPER	0.113505	0.000308606
cg01313889	6	1553894	FOXC1	IGR	HYPO	-0.148325	0.000310152
cg14853467	6	33422102	ZBTB9	TSS1500	HYPER	0.102676	0.0003107
cg18445876	7	84298681	SEMA3D	IGR	HYPO	-0.13323	0.000310753
cg01008495	18	43330032	SLC14A1	3'UTR	HYPER	0.130665	0.000311683
cg21306113	15	78917532	CHRNB4	Body	HYPER	0.154482	0.000312022
cg04381681	6	30681593	MDC1	Body	HYPER	0.152975	0.000312032
cg26454601	6	30683823	MDC1	5'UTR	HYPER	0.131624	0.000312729
cg07845411	4	88925282	PKD2	IGR	HYPER	0.0953578	0.000314222
cg06588483	12	42877540	PRICKLE1	5'UTR	HYPER	0.0985127	0.00031446
cg07696648	1	182300827	GLUL	IGR	HYPO	-0.206608	0.000315703
cg14405197	4	2303660	ZFYVE28	Body	HYPER	0.153684	0.000315737
cg16589663	20	23618590	CST3	TSS200	HYPER	0.138568	0.000315881
cg16736080	14	94393497	FAM181A	Body	HYPER	0.238315	0.000316253
cg02575850	1	211538760	TRAF5	Body	HYPER	0.140002	0.000316957
cg17028865	5	172047496	NEURL1B	IGR	HYPER	0.149485	0.000317554
cg07045803	4	160125667	RAPGEF2	IGR	HYPER	0.177499	0.000317874
cg19408718	22	33619056	LARGE1	IGR	HYPO	-0.137838	0.000319291
cg02813319	6	169337166	SMOC2	IGR	HYPO	-0.252297	0.000319412
cg12120750	3	11592700	ATG7	Body	HYPER	0.192546	0.000320667
cg02581341	4	74579423	CXCL8	IGR	HYPER	0.323894	0.000320783
cg11923916	17	9550261	USP43	Body	HYPER	0.264179	0.000321509
cg18352710	10	72363216	PRF1	TSS1500	HYPER	0.142642	0.000321674
cg23676679	3	114013739	TIGIT	Body	HYPER	0.194799	0.000323195
cg03180768	15	68923400	CORO2B	Body	HYPO	-0.148586	0.000324899
cg04160501	7	4723667	FOXK1	Body	HYPER	0.0906377	0.000324938
cg04996472	12	10313615	OLR1	Body	HYPER	0.157965	0.000325257
cg19216211	8	22455986	PDLIM2	TSS1500	HYPO	-0.13678	0.000325482
cg16651606	16	72984650	ZFHX3	Body	HYPER	0.130448	0.000326471
cg11704114	12	21509398	SLCO1A2	5'UTR	HYPO	-0.128646	0.000326987
cg01765238	7	50666856	GRB10	Body	HYPER	0.157423	0.000327174
cg24780118	3	145902538	PLSCR4	IGR	HYPO	-0.158929	0.000327293
cg07787599	13	52027236	INTS6	TSS1500	HYPER	0.0855176	0.000327923
cg15929573	12	49658188	TUBA1C	TSS1500	HYPER	0.0992859	0.000329309
cg11389565	17	12121413	MAP2K4	IGR	HYPO	-0.144747	0.000329328
cg16661042	15	100054579	MEF2A	IGR	HYPER	0.138191	0.000329523
cg17411709	6	53018986	GCM1	IGR	HYPER	0.177311	0.000329741
cg05472579	8	37757063	RAB11FIP1	TSS200	HYPER	0.0812828	0.000330272
cg15146462	11	86142587	CCDC81	IGR	HYPO	-0.551151	0.000330507
cg09327714	1	91316253	ZNF644	IGR	HYPER	0.278906	0.000330569
cg11805692	3	34586102	PDCD6IP	IGR	HYPO	-0.226138	0.000330655
cg05122453	9	130532879	SH2D3C	Body	HYPER	0.129515	0.000331616
cg13056505	1	156378014	C1orf61	Body	HYPER	0.121509	0.000332382
cg03819732	5	16455898	ZNF622	Body	HYPER	0.198101	0.000338478
cg15074690	11	2571484	KCNQ1	Body	HYPO	-0.108847	0.000338806
cg13743575	21	40458528	PSMG1	IGR	HYPER	0.147144	0.000339079
cg17001881	16	66362389	CDH5	IGR	HYPER	0.140161	0.000339398
cg23055396	11	62538850	TAF6L	TSS200	HYPER	0.10828	0.000339423
cg21920315	15	98698324	ARRDC4	IGR	HYPER	0.11699	0.000339543
cg20998885	20	18794833	SCP2D1	1stExon	HYPER	0.125606	0.000339785
cg03170796	11	77911616	USP35	Body	HYPER	0.140218	0.000340047
cg23900422	17	77679767	MIR4739	IGR	HYPO	-0.22305	0.000341225
cg22896904	22	38240259	ANKRD54	1stExon	HYPER	0.109394	0.000341927
cg06933293	14	97046980	PAPOLA	IGR	HYPO	-0.285548	0.000342476
cg09312564	14	21093138	OR6S1	IGR	HYPER	0.0891432	0.000342699
cg23535451	6	44837234	SUPT3H	Body	HYPER	0.191162	0.000343022
cg03419058	15	26108391	ATP10A	TSS200	HYPER	0.0966543	0.000343132
cg19468925	22	19466859	UFD1	TSS200	HYPER	0.183707	0.000343703
cg02002408	5	132112972	SEPTIN8	1stExon	HYPER	0.217742	0.000344838
cg25301142	22	35653619	HMGXB4	5'UTR	HYPER	0.222492	0.000346857
cg10385809	2	55562239	CCDC88A	Body	HYPER	0.152882	0.000347441
cg06538998	16	28503160	CLN3	5'UTR	HYPER	0.128617	0.00034764
cg23275892	11	71258901	KRTAP5-9	TSS1500	HYPER	0.138817	0.000348147
cg19364144	22	39162746	SUN2	IGR	HYPO	-0.121733	0.000348792
cg15402255	4	88972147	PKD2	Body	HYPER	0.136476	0.000349858
cg05335885	17	25544713	MIR4522	IGR	HYPER	0.175512	0.000349889
cg10056102	8	131280828	ASAP1	Body	HYPER	0.162938	0.000350224
cg27465837	8	67039178	TRIM55	TSS200	HYPER	0.0725974	0.00035078
cg17931227	6	31148370	PSORS1C3	IGR	HYPO	-0.447978	0.000352278
cg03673191	21	28952919	LINC00113	Body	HYPER	0.128799	0.000352303
cg18149394	2	242446735	STK25	Body	HYPER	0.093396	0.00035249
cg09823091	10	94644717	EXOC6	Body	HYPER	0.174336	0.000352841
cg14375627	17	60678980	TLK2	Body	HYPO	-0.192281	0.000353714
cg19566663	12	50505754	COX14	TSS200	HYPER	0.094547	0.000355343
cg03798014	17	42581289	GPATCH8	TSS1500	HYPER	0.122755	0.00035589
cg09332710	8	67352040	ADHFE1	Body	HYPO	-0.140922	0.000356147
cg07149296	20	36889389	KIAA1755	TSS1500	HYPO	-0.40648	0.000356369
cg06460856	8	99400126	KCNS2	IGR	HYPER	0.135893	0.000356383
cg01973181	12	124436804	CCDC92	5'UTR	HYPO	-0.11542	0.000357353
cg12942328	3	187455734	BCL6	5'UTR	HYPER	0.126884	0.000357521
cg14032749	12	109212452	SSH1	Body	HYPER	0.142181	0.000357589
cg15567428	7	81399747	HGF	TSS1500	HYPO	-0.169183	0.000357633
cg25364822	1	33337257	FNDC5	TSS1500	HYPO	-0.110903	0.00035914
cg10483686	11	32913998	QSER1	TSS1500	HYPER	0.139555	0.000361132
cg10502280	2	12153924	MIR4262	Body	HYPER	0.122075	0.000361682
cg09500443	5	180018465	SCGB3A1	5'UTR	HYPER	0.290109	0.000361847
cg16121942	3	66526478	LRIG1	Body	HYPER	0.150528	0.000362538
cg18620549	13	28805222	PAN3	Body	HYPER	0.152213	0.000362987
cg26904787	10	64028392	ZNF365	1stExon	HYPER	0.201302	0.000363145
cg25475842	22	40865311	MRTFA	5'UTR	HYPO	-0.126092	0.000363298
cg19672873	1	222910534	FAM177B	TSS200	HYPER	0.132914	0.000364561
cg18482438	11	101751315	ANGPTL5	IGR	HYPO	-0.149663	0.000364626
cg14224139	7	99755416	MAP11	Body	HYPER	0.130848	0.000365386
cg22633590	17	72427538	GPRC5C	TSS200	HYPER	0.130276	0.000365635
cg08023796	3	97540432	CRYBG3	IGR	HYPER	0.130011	0.000365962
cg21589005	22	38619851	TMEM184B	Body	HYPER	0.222196	0.000367031
cg08855568	3	61547104	PTPRG	TSS200	HYPER	0.144824	0.000368257
cg15408940	4	184365128	CDKN2AIP	TSS1500	HYPER	0.202498	0.000369068
cg14350146	6	46021332	CLIC5	Body	HYPO	-0.256346	0.000370007
cg14958951	2	178128766	NFE2L2	Body	HYPER	0.0969911	0.000371411
cg18885865	14	59655267	DAAM1	TSS200	HYPER	0.108916	0.000372921
cg04169221	6	135507123	MYB	Body	HYPO	-0.130303	0.000373279
cg13016333	20	23604950	CST3	IGR	HYPER	0.12639	0.000376847
cg06638403	3	13546007	HDAC11	Body	HYPO	-0.118479	0.000378128
cg15256874	19	4007860	PIAS4	Body	HYPER	0.121212	0.000378658
cg27625987	11	1588488	MOB2	5'UTR	HYPO	-0.181659	0.000378951
cg19033383	3	152217682	MBNL1	IGR	HYPER	0.264592	0.000379031
cg26091247	11	118784336	BCL9L	IGR	HYPER	0.189908	0.00037985
cg20943641	12	102456115	WASHC3	TSS1500	HYPO	-0.163361	0.000379986
cg22457085	10	103253733	BTRC	Body	HYPER	0.132304	0.000381065
cg08344297	13	65500072	OR7E156P	IGR	HYPO	-0.11569	0.00038401
cg11558850	10	99695981	CRTAC1	Body	HYPER	0.13934	0.00038464
cg17867605	6	31634162	CSNK2B	TSS1500	HYPO	-0.18599	0.00038503
cg10777462	5	124783470	ZNF608	IGR	HYPER	0.133109	0.000385818
cg04128524	17	59628923	NACA2	IGR	HYPER	0.247009	0.00038656
cg22073636	12	10463463	KLRD1	Body	HYPER	0.153313	0.000387032
cg25092712	19	38524517	SIPA1L3	5'UTR	HYPER	0.189112	0.000388801
cg18750837	5	179841208	GFPT2	IGR	HYPER	0.138891	0.000389569
cg09359933	19	4670669	MYDGF	TSS1500	HYPO	-0.14357	0.000390415
cg19463316	14	71489153	PCNX1	Body	HYPO	-0.197721	0.000390522
cg10916515	10	1246336	ADARB2	Body	HYPER	0.17483	0.000391127
cg00295190	15	74199207	LOXL1-AS1	IGR	HYPER	0.2064	0.0003929
cg26827058	5	132947004	FSTL4	5'UTR	HYPER	0.127883	0.000393112
cg20718051	17	73869139	TRIM47	IGR	HYPER	0.0741724	0.000393115
cg05394741	11	56974005	LRRC55	IGR	HYPO	-0.113447	0.000394284
cg20203327	10	126605322	ZRANB1	IGR	HYPER	0.183946	0.000394372
cg13525458	20	44486289	ZSWIM3	1stExon	HYPO	-0.182606	0.000397819
cg07988891	11	60047808	MS4A4A	TSS1500	HYPO	-0.181602	0.000398445
cg03555763	13	100830482	PCCA	Body	HYPO	-0.123578	0.000398878
cg11605551	13	113765634	F7	Body	HYPO	-0.162511	0.000398987
cg20249584	1	233462803	MAP3K21	TSS1500	HYPER	0.119552	0.000399625
cg05140770	2	157389959	GPD2	Body	HYPER	0.100607	0.000400051
cg24848450	7	1444686	MICALL2	IGR	HYPO	-0.189741	0.000400717
cg02607915	16	75114314	ZNRF1	Body	HYPO	-0.126437	0.000401697
cg12865890	16	2286688	DNASE1L2	5'UTR	HYPER	0.190277	0.000402578
cg11214115	6	34286233	NUDT3	Body	HYPER	0.141136	0.000402709
cg22852194	12	93861499	MRPL42	5'UTR	HYPER	0.0915205	0.00040382
cg06416034	10	92395206	HTR7	IGR	HYPER	0.136729	0.000404325
cg18202361	11	122450101	UBASH3B	IGR	HYPO	-0.126525	0.000406464
cg04699594	7	150685667	NOS3	IGR	HYPO	-0.187897	0.000406617
cg18630275	15	74632092	CYP11A1	Body	HYPO	-0.0951396	0.000406849
cg14342658	19	13941371	ZSWIM4	Body	HYPO	-0.14041	0.00040707
cg07818096	15	55700549	CCPG1	5'UTR	HYPER	0.109539	0.000408155
cg08956712	5	96071759	CAST	Body	HYPO	-0.443101	0.000408331
cg00196983	16	23766648	CHP2	Body	HYPO	-0.323135	0.000408366
cg17438600	18	54309322	TXNL1	IGR	HYPER	0.16009	0.000411086
cg12383181	6	38608024	BTBD9	TSS200	HYPER	0.103496	0.000411976
cg19698742	22	45943011	FBLN1	Body	HYPO	-0.135154	0.000412629
cg02600653	3	19431990	KCNH8	ExonBnd	HYPO	-0.175314	0.000413073
cg12121332	14	104408124	RD3L	5'UTR	HYPER	0.309382	0.000413296
cg25695424	13	114783597	RASA3	Body	HYPO	-0.10757	0.000415465
cg22101977	7	51714231	COBL	IGR	HYPO	-0.151238	0.000415604
cg10478867	7	150948760	SMARCD3	Body	HYPER	0.13441	0.000415704
cg09179646	6	31148383	PSORS1C3	IGR	HYPO	-0.522349	0.000416228
cg11390751	1	41249511	KCNQ4	TSS200	HYPER	0.0898598	0.000416677
cg24689754	19	17378296	BABAM1	5'UTR	HYPER	0.0915165	0.000416893
cg05997801	16	27472247	GTF3C1	3'UTR	HYPO	-0.136626	0.000417229
cg03265289	15	40989581	RAD51	5'UTR	HYPER	0.157794	0.000418267
cg24714511	10	120101660	FAM204A	5'UTR	HYPER	0.0843312	0.000418317
cg27228402	8	23198820	LOXL2	Body	HYPO	-0.0877441	0.000419195
cg16448636	7	21209509	SP4	IGR	HYPER	0.158079	0.000420774
cg25665749	5	134442830	C5orf66	5'UTR	HYPO	-0.262903	0.000420994
cg16741291	7	5553627	FBXL18	TSS1500	HYPER	0.073513	0.000423439
cg17643880	2	96931948	CIAO1	1stExon	HYPER	0.193202	0.000423954
cg08882067	1	207405800	C4BPA	IGR	HYPER	0.125726	0.000424852
cg10661816	1	114302261	PHTF1	TSS1500	HYPER	0.190204	0.000426009
cg22559639	12	53895182	TARBP2	1stExon	HYPER	0.124664	0.000427794
cg19539743	4	27225577	STIM2	Body	HYPER	0.192697	0.000428609
cg01901822	9	71121303	PGM5	Body	HYPER	0.12232	0.000428728
cg03848637	14	34931577	SPTSSA	TSS200	HYPER	0.0887147	0.00042918
cg23323388	11	6502596	ARFIP2	TSS200	HYPER	0.0985406	0.000429413
cg14726958	10	35415810	CREM	TSS1500	HYPER	0.102711	0.000429727
cg14102880	17	915634	ABR	Body	HYPO	-0.0858779	0.000430051
cg05170070	17	9550108	USP43	Body	HYPER	0.232688	0.000433475
cg07558672	9	123346320	CDK5RAP2	IGR	HYPER	0.17928	0.000433628
cg02584193	12	98897187	LINC02453	IGR	HYPER	0.146491	0.000434771
cg05588506	14	94393589	FAM181A	Body	HYPER	0.0879643	0.00043506
cg01714440	16	89749138	CDK10	IGR	HYPO	-0.107829	0.000437737
cg24435013	14	78396641	ADCK1	Body	HYPER	0.169403	0.000438021
cg19757478	4	3424470	RGS12	Body	HYPO	-0.106831	0.000438263
cg12416830	15	59642138	MYO1E	Body	HYPER	0.245307	0.000439344
cg08609308	9	135754323	SPACA9	TSS200	HYPER	0.210187	0.000439538
cg13689028	9	135230112	SETX	5'UTR	HYPER	0.0849256	0.000439613
cg21844961	16	28224136	XPO6	TSS1500	HYPO	-0.145472	0.000439739
cg21078868	1	45108555	RNF220	Body	HYPER	0.0872051	0.000440654
cg22701603	6	31148483	PSORS1C3	IGR	HYPO	-0.483792	0.000440991
cg25294646	10	105678198	STN1	TSS200	HYPER	0.111274	0.000441092
cg02633783	11	131901577	NTM	Body	HYPER	0.151438	0.000442297
cg11295801	6	150039190	LATS1	5'UTR	HYPER	0.0960228	0.000442934
cg06223162	1	101003688	GPR88	TSS200	HYPER	0.59534	0.000444159
cg00396981	16	57787375	KATNB1	Body	HYPO	-0.150927	0.000444464
cg10202902	3	11610506	VGLL4	TSS200	HYPO	-0.127775	0.00044569
cg25757678	19	8657139	ADAMTS10	TSS200	HYPO	-0.464207	0.000445809
cg13505011	12	133264131	PXMP2	TSS200	HYPER	0.0793868	0.000447448
cg19681952	1	47699163	STIL	TSS1500	HYPER	0.189109	0.000447655
cg17582400	15	25508942	SNORD115-45	TSS1500	HYPER	0.203608	0.000447658
cg22117578	21	46918932	COL18A1	Body	HYPER	0.157619	0.000447751
cg05150664	5	171797372	SH3PXD2B	Body	HYPO	-0.133459	0.000449462
cg10122474	14	88459471	GALC	1stExon	HYPER	0.191139	0.000449736
cg23412136	2	179345022	MIR548N	Body	HYPER	0.0913784	0.000449998
cg10401100	11	130010407	APLP2	Body	HYPER	0.146788	0.000450012
cg17333292	5	35230568	PRLR	1stExon	HYPER	0.144525	0.000451033
cg26234484	15	90702754	SEMA4B	IGR	HYPER	0.280636	0.0004513
cg05117324	11	4469604	OR52K2	TSS1500	HYPER	0.275093	0.000451549
cg12470114	22	44784878	SHISAL1	IGR	HYPER	0.145742	0.000452527
cg01514538	1	2980380	PRDM16-DT	Body	HYPER	0.138144	0.00045291
cg09730361	9	20622599	MLLT3	TSS200	HYPER	0.187863	0.000452916
cg05342235	10	70426406	TET1	Body	HYPO	-0.115996	0.000453149
cg16608415	4	110132889	COL25A1	Body	HYPER	0.27922	0.000454315
cg00380176	3	128505627	RAB7A	5'UTR	HYPO	-0.128218	0.000455623
cg14507132	15	57210852	TCF12	5'UTR	HYPER	0.273943	0.000457008
cg22220310	1	1168541	B3GALT6	TSS1500	HYPER	0.0960855	0.000457147
cg19083871	11	59318003	OSBP	IGR	HYPER	0.107758	0.000457239
cg18279658	4	1341442	UVSSA	1stExon	HYPER	0.100191	0.000457349
cg20838203	6	135283056	HBS1L	3'UTR	HYPER	0.0986719	0.00045769
cg21492214	8	1692019	CLN8	IGR	HYPER	0.126043	0.000459262
cg20795863	2	233896119	NEU2	TSS1500	HYPER	0.11481	0.000460468
cg17518978	6	5510748	FARS2	Body	HYPO	-0.158645	0.000460577
cg15025449	3	50273340	GNAI2	TSS1500	HYPER	0.106714	0.000461154
cg14377969	11	45260562	SYT13	IGR	HYPER	0.132829	0.00046336
cg17424406	1	198977782	MIR181A1HG	Body	HYPER	0.124907	0.00046372
cg26668675	6	31148463	PSORS1C3	IGR	HYPO	-0.577045	0.000463955
cg17811310	19	34012326	PEPD	Body	HYPER	0.0862437	0.000464483
cg23380397	14	98661384	LINC01550	IGR	HYPER	0.115292	0.000466097
cg11622324	13	100630688	ZIC2	IGR	HYPER	0.139485	0.000466296
cg25302704	8	27470629	CLU	TSS1500	HYPO	-0.167378	0.000466509
cg24380824	2	77749543	LRRTM4	TSS200	HYPO	-0.209029	0.000466647
cg05259507	6	15691800	DTNBP1	IGR	HYPER	0.104482	0.000466935
cg15815575	2	241831464	MAB21L4	TSS200	HYPER	0.0733361	0.000467554
cg03542938	20	62677009	SOX18	IGR	HYPER	0.14546	0.000468025
cg05155781	11	73472223	RAB6A	TSS200	HYPER	0.0902749	0.000471817
cg24418941	19	2062522	MOB3A	IGR	HYPER	0.095975	0.000473514
cg07360720	1	48413798	TRABD2B	Body	HYPO	-0.0899155	0.00047477
cg22524166	5	145356434	SH3RF2	Body	HYPER	0.280359	0.000474801
cg15479068	22	33454444	SYN3	TSS200	HYPER	0.236193	0.000474931
cg25977958	6	152958164	SYNE1	5'UTR	HYPER	0.0955495	0.000476694
cg09431264	19	3707944	TJP3	TSS1500	HYPO	-0.138648	0.000477427
cg09550341	2	233772030	NGEF	Body	HYPO	-0.238543	0.000477724
cg12431977	14	24769227	NOP9	TSS1500	HYPER	0.16008	0.000477847
cg05849773	14	96716167	BDKRB2	IGR	HYPER	0.128671	0.00047809
cg11433608	17	19246574	B9D1	3'UTR	HYPO	-0.0872418	0.000478195
cg14041256	19	8545867	HNRNPM	Body	HYPER	0.118624	0.000480007
cg11838887	13	76123541	UCHL3	TSS1500	HYPER	0.129263	0.000480534
cg22141111	13	25746007	AMER2	TSS200	HYPER	0.177948	0.000481669
cg07428333	13	99127343	STK24	Body	HYPO	-0.111142	0.000482442
cg18179039	4	141642191	TBC1D9	Body	HYPO	-0.889679	0.000482689
cg05797538	16	56554066	BBS2	TSS200	HYPER	0.101045	0.000483538
cg10413464	16	66503684	BEAN1	5'UTR	HYPO	-0.204985	0.000483721
cg12739419	7	116140593	CAV2	Body	HYPER	0.426595	0.000484047
cg05670602	14	24804651	ADCY4	TSS1500	HYPER	0.146416	0.000484131
cg12386867	2	55495076	MTIF2	5'UTR	HYPER	0.148056	0.000485603
cg04513006	16	68270252	ESRP2	TSS200	HYPER	0.103947	0.000485934
cg26901676	21	37312327	RUNX1	IGR	HYPER	0.230625	0.000486977
cg07471948	13	93957638	GPC6	Body	HYPO	-0.136167	0.000488162
cg00996051	2	64681080	LGALSL	TSS1500	HYPO	-0.131668	0.000488845
cg05365735	2	208635637	FZD5	TSS1500	HYPO	-0.168971	0.000489444
cg16809302	10	34634218	PARD3	Body	HYPER	0.130815	0.000489517
cg20815026	17	29421851	NF1	TSS200	HYPER	0.135927	0.000490044
cg09645045	7	110767225	IMMP2L	Body	HYPO	-0.1403	0.00049012
cg18639052	11	57435627	ZDHHC5	1stExon	HYPER	0.0936104	0.000490441
cg25362652	6	106429769	PRDM1	IGR	HYPER	0.180629	0.000492634
cg08338720	2	3130349	EIPR1	TSS1500	HYPO	-0.139334	0.000492725
cg02451516	16	74657147	RFWD3	3'UTR	HYPER	0.123491	0.00049353
cg23051091	8	122001888	SNTB1	IGR	HYPO	-0.114419	0.000494004
cg22911776	8	146046281	ZNF7	IGR	HYPER	0.139022	0.00049421
cg17772490	12	57119086	NACA	TSS200	HYPER	0.0861023	0.000494758
cg01719832	1	11752772	DRAXIN	TSS1500	HYPER	0.0967993	0.000495143
cg08394527	6	134998443	LINC01010	IGR	HYPER	0.141763	0.000496348
cg04985611	19	3606501	TBXA2R	5'UTR	HYPER	0.108997	0.000496516
cg26534812	17	75524155	LOC100507351	IGR	HYPO	-0.13871	0.000496901
cg23220695	17	4843175	SLC25A11	TSS1500	HYPER	0.148544	0.00049801
cg03060201	19	37407374	ZNF568	5'UTR	HYPER	0.0886986	0.000498889
cg19696854	21	31861190	KRTAP19-2	IGR	HYPO	-0.144828	0.0004989
cg12122340	15	59063113	MINDY2	TSS1500	HYPER	0.144148	0.000499846
cg19069553	4	79472605	ANXA3	TSS200	HYPO	-0.220889	0.000499973
cg03291837	16	17249055	XYLT1	Body	HYPER	0.13926	0.000500423
cg25196283	12	122260498	SETD1B	Body	HYPER	0.13212	0.000501166
cg19410609	2	31541350	XDH	IGR	HYPER	0.128381	0.000502765
cg05362424	13	71498639	LINC00348	IGR	HYPO	-0.151147	0.000503619
cg05320384	3	17705062	TBC1D5	5'UTR	HYPER	0.127858	0.000503912
cg18854717	5	43313640	HMGCS1	TSS200	HYPER	0.178404	0.000504208
cg07793883	4	186460572	PDLIM3	IGR	HYPER	0.155541	0.000504224
cg04282723	11	975233	AP2A2	Body	HYPO	-0.0879204	0.000506456
cg24307225	16	58231550	CSNK2A2	1stExon	HYPER	0.0800471	0.000506705
cg15552619	2	220110332	STK16	TSS200	HYPER	0.112978	0.000506763
cg27569321	3	128968106	COPG1	TSS1500	HYPER	0.194298	0.000506959
cg23928234	4	184235706	WWC2	Body	HYPER	0.133471	0.00050708
cg08650367	8	128698006	MYC	IGR	HYPER	0.138995	0.000507344
cg16174234	19	33463305	FAAP24	5'UTR	HYPO	-0.241666	0.000507454
cg17933893	2	179401935	TTN	Body	HYPER	0.155958	0.000507526
cg10426480	22	17444804	GAB4	Body	HYPO	-0.194877	0.000508201
cg11579646	6	170390236	LOC154449	IGR	HYPO	-0.0915697	0.000508364
cg24146053	15	99701535	TTC23	Body	HYPER	0.143006	0.000511127
cg05306775	20	58283285	PHACTR3	5'UTR	HYPO	-0.152961	0.000511964
cg11078198	14	21572134	ZNF219	5'UTR	HYPER	0.156351	0.000512045
cg14927815	18	54199609	TXNL1	IGR	HYPER	0.0735295	0.000512886
cg07583981	17	1782684	RPA1	Body	HYPO	-0.0919125	0.000513001
cg08832799	19	7895133	EVI5L	TSS200	HYPER	0.0987017	0.00051391
cg11977668	12	100867432	NR1H4	TSS200	HYPER	0.0854941	0.00051419
cg20899151	2	100664419	AFF3	Body	HYPO	-0.098994	0.000514487
cg12462224	2	232545380	PTMA	IGR	HYPER	0.0867478	0.000515521
cg17346913	14	61982135	PRKCH	Body	HYPER	0.205836	0.000515564
cg24544273	10	104263472	SUFU	TSS1500	HYPO	-0.144809	0.000518816
cg12777296	3	124343115	KALRN	Body	HYPER	0.110756	0.000520635
cg14047911	6	132858546	TAAR8	TSS1500	HYPER	0.163742	0.000523381
cg09052453	5	128796097	ADAMTS19	TSS200	HYPER	0.0749938	0.000523483
cg25014222	11	64072136	KCNK4	3'UTR	HYPER	0.0861328	0.000524185
cg05816000	4	148915072	ARHGAP10	Body	HYPER	0.153231	0.000524584
cg08414311	1	18619397	IGSF21	Body	HYPO	-0.10899	0.000526794
cg02702688	9	92046129	SEMA4D	5'UTR	HYPER	0.0981809	0.000527539
cg03078486	6	31148474	PSORS1C3	IGR	HYPO	-0.498921	0.000528623
cg24482850	1	205291215	NUAK2	TSS1500	HYPER	0.17008	0.000528745
cg05587627	11	118657363	DDX6	5'UTR	HYPO	-0.149823	0.000529242
cg21748874	2	9531164	ASAP2	Body	HYPO	-0.115299	0.000529633
cg21803428	12	59317318	LRIG3	IGR	HYPO	-0.299988	0.000532153
cg01231611	1	120354235	REG4	TSS200	HYPER	0.110822	0.000534181
cg03469617	2	74699267	CCDC142	Body	HYPER	0.0905216	0.000534422
cg06459327	15	34635538	NUTM1	TSS200	HYPER	0.1494	0.000534524
cg10503610	1	154833121	KCNN3	Body	HYPER	0.175634	0.000534958
cg22784954	5	5140646	ADAMTS16	1stExon	HYPO	-0.411302	0.000534982
cg05952120	17	61554416	ACE	TSS200	HYPER	0.149074	0.000535239
cg02288976	19	937504	ARID3A	Body	HYPER	0.211169	0.000536059
cg20533893	6	70576030	COL19A1	TSS1500	HYPER	0.156583	0.000536505
cg19244520	18	22802985	ZNF521	Body	HYPO	-0.129299	0.000537334
cg22151113	7	1512735	INTS1	Body	HYPO	-0.214923	0.000537359
cg00321459	11	72858249	FCHSD2	IGR	HYPO	-0.15225	0.000538478
cg01394795	8	71393149	NCOA2	Body	HYPER	0.147349	0.000538481
cg00330253	13	95833155	ABCC4	Body	HYPER	0.191265	0.000540252
cg08142094	16	85731256	GINS2	IGR	HYPER	0.0829821	0.000542184
cg16821230	3	53647443	CACNA1D	Body	HYPER	0.151556	0.000542256
cg03688400	22	40061578	CACNA1I	Body	HYPER	0.152427	0.000543048
cg01280279	17	32039522	ASIC2	Body	HYPO	-0.111502	0.000543054
cg23432370	2	121979005	TFCP2L1	3'UTR	HYPO	-0.105578	0.000543103
cg06023357	1	9791918	CLSTN1	Body	HYPER	0.12307	0.000543421
cg10910258	7	155746500	SHH	IGR	HYPER	0.118098	0.000543469
cg17196984	1	27097631	ARID1A	Body	HYPER	0.142261	0.000543836
cg08452590	2	55529467	CCDC88A	Body	HYPER	0.0974166	0.000544306
cg11139684	14	35515356	FAM177A1	TSS1500	HYPER	0.0861516	0.000544916
cg24283375	1	44197870	ST3GAL3	5'UTR	HYPO	-0.130976	0.000546782
cg22598496	3	190980644	UTS2B	IGR	HYPER	0.148243	0.000549043
cg17918348	6	110836440	SLC22A16	IGR	HYPO	-0.0989732	0.000549297
cg08159831	7	105752920	SYPL1	TSS200	HYPER	0.114649	0.000549448
cg17326144	1	145608565	POLR3C	Body	HYPO	-0.0967082	0.000549561
cg18516035	6	32975107	HLA-DOA	Body	HYPO	-0.119292	0.000550118
cg01687037	14	102785983	ZNF839	TSS200	HYPER	0.0825582	0.000550861
cg02361612	7	130353136	COPG2	Body	HYPER	0.178407	0.000551093
cg03143347	12	132893664	GALNT9	Body	HYPO	-0.0921026	0.000552282
cg02358165	17	78388892	LOC100294362	TSS200	HYPER	0.101	0.000552683
cg09202617	10	94582941	EXOC6	IGR	HYPER	0.166409	0.000553194
cg27318594	3	49251214	CCDC36	Body	HYPO	-0.17632	0.000553308
cg23693749	18	76399434	SALL3	IGR	HYPER	0.127178	0.000553529
cg20171551	16	58718677	SLC38A7	5'UTR	HYPER	0.0976985	0.000556338
cg13619781	1	162200384	NOS1AP	Body	HYPER	0.165335	0.000556777
cg05157846	9	125511813	OR1L6	TSS1500	HYPER	0.206871	0.000557189
cg20132549	11	442189	ANO9	TSS200	HYPER	0.209191	0.000557991
cg03438090	2	239143093	LOC643387	IGR	HYPER	0.130764	0.000558073
cg10724425	4	83932168	LIN54	5'UTR	HYPER	0.0809354	0.000558744
cg03309838	22	41215494	SLC25A17	TSS200	HYPER	0.0886511	0.000559386
cg17410736	12	47670644	PCED1B	IGR	HYPO	-0.436613	0.00055961
cg01322412	11	781977	LOC171391	Body	HYPER	0.249348	0.000562702
cg21551182	2	106399873	NCK2	5'UTR	HYPER	0.141114	0.000563824
cg27551556	6	21208434	CDKAL1	Body	HYPO	-0.136513	0.000563949
cg21894669	2	165379442	GRB14	Body	HYPER	0.197273	0.000564047
cg09285534	20	2244230	TGM3	IGR	HYPER	0.167133	0.000564859
cg23489437	11	44973004	TP53I11	TSS1500	HYPO	-0.116227	0.000565512
cg19009309	2	213598089	MIR4776-1	IGR	HYPER	0.129055	0.000565908
cg20701841	20	23420121	CSTL1	TSS200	HYPER	0.107721	0.000566688
cg27218871	6	122385119	HSF2	IGR	HYPO	-0.214017	0.000566891
cg23027345	5	114598653	PGGT1B	TSS200	HYPO	-0.152253	0.000568382
cg06683458	17	26233622	NOS2	IGR	HYPO	-0.137316	0.000568391
cg20635067	6	30552025	ABCF1	Body	HYPO	-0.148175	0.000568611
cg17234305	12	45270207	NELL2	Body	HYPER	0.0794947	0.000568934
cg11624470	16	68321484	SLC7A6	Body	HYPER	0.184479	0.000569446
cg06320461	14	70128930	SUSD6	Body	HYPER	0.156564	0.000570399
cg16124546	10	74927855	ECD	TSS200	HYPER	0.0847629	0.000570454
cg00128702	18	905156	ADCYAP1	5'UTR	HYPER	0.18583	0.000571675
cg26550938	1	3827428	LINC01134	Body	HYPO	-0.229994	0.000571723
cg05823329	21	24437017	D21S2088E	IGR	HYPER	0.124808	0.000572335
cg06218008	1	145589370	NUDT17	1stExon	HYPER	0.111045	0.000572447
cg07129803	16	88370583	ZNF469	IGR	HYPO	-0.152247	0.000574905
cg11412364	19	35605465	FXYD3	TSS1500	HYPO	-0.153084	0.000575838
cg20885027	15	100795996	ADAMTS17	Body	HYPER	0.153127	0.000576096
cg26355281	8	79932955	IL7	IGR	HYPER	0.138118	0.000576467
cg22845765	5	146970636	JAKMIP2	IGR	HYPO	-0.105893	0.000578701
cg14553600	21	27011793	JAM2	1stExon	HYPER	0.169366	0.000579172
cg04984575	20	42142673	L3MBTL1	TSS1500	HYPER	0.0964891	0.000580035
cg02410241	15	68914532	CORO2B	Body	HYPER	0.09482	0.000580334
cg25459636	7	114065150	FOXP2	5'UTR	HYPO	-0.130564	0.000580862
cg00380172	6	148663585	SASH1	TSS200	HYPER	0.135721	0.000581263
cg21461470	1	149821425	HIST2H2BC	TSS1500	HYPER	0.176479	0.000581524
cg13992212	4	24661596	DHX15	IGR	HYPER	0.202022	0.000582705
cg21583412	17	27621436	NUFIP2	TSS1500	HYPER	0.125276	0.000583206
cg04155632	5	61708433	IPO11	TSS200	HYPER	0.0814538	0.000583226
cg17720880	6	44225551	SLC35B2	5'UTR	HYPER	0.0948869	0.000583476
cg13966628	1	240629046	FMN2	Body	HYPO	-0.125688	0.00058594
cg17192278	7	107203855	COG5	TSS1500	HYPER	0.155791	0.00058721
cg20428342	10	102820768	KAZALD1	TSS1500	HYPER	0.134621	0.000587729
cg18565132	8	103613344	ODF1	IGR	HYPER	0.125271	0.000588217
cg07465556	20	62408966	ZBTB46	Body	HYPER	0.100243	0.000588472
cg25131247	11	118660965	DDX6	5'UTR	HYPO	-0.757657	0.000590842
cg00847043	14	65381157	CHURC1	5'UTR	HYPER	0.0871675	0.000592083
cg18648343	14	39644430	PNN	5'UTR	HYPER	0.157596	0.000592751
cg01322951	3	119395580	POPDC2	Body	HYPER	0.161359	0.00059299
cg17297613	2	110028104	SH3RF3	Body	HYPO	-0.0917506	0.000593745
cg12010071	3	186284448	TBCCD1	5'UTR	HYPER	0.154928	0.000593763
cg11988568	17	78518917	RPTOR	5'UTR	HYPER	0.0780948	0.000594992
cg07843262	6	31632816	GPANK1	5'UTR	HYPO	-0.155779	0.000596532
cg25522920	12	84578173	SLC6A15	IGR	HYPO	-0.194354	0.000596976
cg02699167	3	33319024	FBXL2	Body	HYPER	0.093913	0.000597326
cg15713719	21	33957846	CFAP298	TSS200	HYPER	0.154184	0.000597506
cg00292925	15	48709005	FBN1	Body	HYPER	0.135067	0.000597761
cg07308931	5	893015	TRIP13	1stExon	HYPER	0.0815435	0.00059946
cg09127473	7	155073433	INSIG1	IGR	HYPER	0.267099	0.000599657
cg09283262	13	72916192	MZT1	IGR	HYPO	-0.140136	0.00060015
cg15872808	22	38500908	BAIAP2L2	Body	HYPER	0.149818	0.000604003
cg02867653	22	20100474	TRMT2A	Body	HYPO	-0.123773	0.00060533
cg18126791	21	33031960	SOD1	5'UTR	HYPER	0.0850128	0.000607093
cg26456937	3	197282982	BDH1	TSS200	HYPER	0.101433	0.000607928
cg04159381	1	53018615	TUT4	1stExon	HYPER	0.0884991	0.000608426
cg18785679	10	135032504	KNDC1	Body	HYPER	0.10236	0.000608464
cg26522368	19	49703932	TRPM4	Body	HYPER	0.199493	0.000609952
cg14807892	2	179107216	OSBPL6	5'UTR	HYPO	-0.164312	0.000610791
cg15876676	13	95655516	ABCC4	IGR	HYPO	-0.36007	0.000610918
cg14213844	20	36156645	BLCAP	TSS1500	HYPER	0.0939197	0.000611392
cg20811317	7	107969837	NRCAM	5'UTR	HYPER	0.189434	0.000612167
cg14504497	11	129912407	APLP2	IGR	HYPO	-0.139436	0.000613382
cg13473383	11	57434378	ZDHHC5	TSS1500	HYPER	0.173486	0.000614008
cg19567511	4	53510199	USP46	5'UTR	HYPO	-0.150906	0.000615427
cg06070534	2	55792683	PPP4R3B	Body	HYPER	0.107327	0.000616038
cg10963977	3	112737885	NEPRO	Body	HYPER	0.158474	0.000617272
cg14481935	7	26883629	SKAP2	ExonBnd	HYPER	0.293216	0.000617316
cg24094595	8	102467302	GRHL2	IGR	HYPER	0.117812	0.000618116
cg08514128	2	182367973	ITGA4	Body	HYPER	0.147276	0.00061908
cg03186975	8	94508299	LINC00535	IGR	HYPO	-0.316528	0.000619108
cg13543572	19	2335085	SPPL2B	Body	HYPO	-0.0854505	0.000619784
cg18485627	14	101340188	MIR337	TSS1500	HYPO	-0.0953076	0.000620693
cg10501093	14	103593520	TNFAIP2	Body	HYPER	0.210492	0.00062112
cg15445197	2	20447057	PUM2	IGR	HYPER	0.136851	0.000622307
cg11539780	19	57019016	ZNF471	TSS200	HYPER	0.0904132	0.000624392
cg24741888	4	144172845	USP38	IGR	HYPER	0.157984	0.000625356
cg20841191	17	79035225	BAIAP2	Body	HYPER	0.0962806	0.000626374
cg15709283	2	135581152	ACMSD	IGR	HYPER	0.121667	0.000626736
cg14949231	4	184930888	STOX2	Body	HYPER	0.139176	0.000627134
cg24013741	14	94393791	FAM181A	Body	HYPER	0.0889687	0.000627984
cg07370099	2	220098326	ANKZF1	Body	HYPER	0.145465	0.000628948
cg07469949	19	17378240	BABAM1	5'UTR	HYPER	0.0948262	0.000629517
cg11784437	10	127583619	DHX32	TSS1500	HYPER	0.214014	0.000630496
cg04481444	11	127923605	ETS1	IGR	HYPER	0.0972972	0.000631319
cg26274891	13	114843594	RASA3	Body	HYPER	0.0772215	0.00063183
cg13685746	19	1622057	TCF3	Body	HYPO	-0.0890351	0.000631998
cg18639734	17	2860745	RAP1GAP2	Body	HYPER	0.149249	0.000632803
cg08806263	16	699293	WDR90	TSS200	HYPER	0.179271	0.000632961
cg02229261	19	52222431	HAS1	Body	HYPER	0.112365	0.00063304
cg24154474	15	23086979	NIPA1	TSS200	HYPER	0.151788	0.000634437
cg24861441	13	48575337	SUCLA2	1stExon	HYPER	0.108254	0.000635032
cg07850633	20	15795880	MACROD2	Body	HYPO	-0.583605	0.000637569
cg20418158	9	74675478	C9orf57	1stExon	HYPO	-0.10315	0.000637917
cg06599677	5	178322856	ZFP2	TSS200	HYPER	0.111087	0.000638285
cg05052878	3	10474323	ATP2B2	Body	HYPER	0.118343	0.000638854
cg18009321	20	25129457	LOC284798	TSS1500	HYPER	0.173004	0.00064007
cg20246452	14	103871434	MARK3	Body	HYPO	-0.150971	0.000641399
cg09168939	1	164652019	PBX1	Body	HYPER	0.100507	0.000641478
cg16512854	1	9754132	PIK3CD	5'UTR	HYPER	0.165843	0.000642507
cg11929188	15	37103299	CSNK1A1P1	Body	HYPER	0.167051	0.000643392
cg17000173	21	23118078	LINC00317	TSS1500	HYPO	-0.127677	0.00064384
cg00099306	17	49247217	NME1-NME2	Body	HYPO	-0.116354	0.000643866
cg19350003	1	36240505	CLSPN	IGR	HYPER	0.164911	0.000645081
cg03442467	1	66797701	PDE4B	Body	HYPER	0.251521	0.000645386
cg12500632	22	32015384	PISD	3'UTR	HYPER	0.145028	0.00064571
cg10203522	16	4743299	NUDT16L1	TSS1500	HYPER	0.0905056	0.000645851
cg10915251	5	7720112	ADCY2	Body	HYPO	-0.143501	0.000646571
cg08108966	19	3986861	EEF2	TSS1500	HYPER	0.130368	0.000646954
cg26099633	6	169424359	THBS2	IGR	HYPO	-0.16536	0.000646986
cg00890840	3	123603455	MYLK	TSS1500	HYPER	0.0790653	0.000647711
cg14404008	5	54995287	SLC38A9	5'UTR	HYPER	0.195337	0.000648601
cg27243340	3	107241736	BBX	TSS200	HYPER	0.136205	0.000648764
cg05814372	3	14888252	FGD5	Body	HYPER	0.160328	0.000649522
cg10190329	10	126605450	ZRANB1	IGR	HYPER	0.0926891	0.000649773
cg06599920	14	47121117	RPL10L	TSS200	HYPER	0.198131	0.000650861
cg19669193	5	146472905	PPP2R2B	IGR	HYPO	-0.176139	0.000651275
cg02998713	1	243660548	SDCCAG8	Body	HYPO	-0.123201	0.000651436
cg24969778	6	162060886	PRKN	Body	HYPER	0.102964	0.000652707
cg08571957	5	77787281	LHFPL2	Body	HYPER	0.227778	0.000653022
cg16489111	6	43978824	C6orf223	Body	HYPER	0.136234	0.000657207
cg18544564	2	189839120	COL3A1	5'UTR	HYPER	0.100557	0.000657427
cg26355228	2	3260869	EIPR1	Body	HYPER	0.189876	0.000657455
cg02198653	19	36204918	ZBTB32	5'UTR	HYPER	0.0979795	0.000659633
cg19502243	2	197650450	GTF3C3	Body	HYPO	-0.181599	0.000659752
cg27251473	16	89359053	ANKRD11	Body	HYPO	-0.106295	0.000660032
cg24106824	17	79674315	MRPL12	3'UTR	HYPO	-0.126645	0.000660086
cg15732851	1	203598761	ATP2B4	5'UTR	HYPER	0.0950981	0.000660248
cg10128878	11	65850512	PACS1	Body	HYPO	-0.229304	0.000664817
cg18607849	17	78803435	RPTOR	Body	HYPO	-0.148495	0.000664863
cg19848895	19	36226397	KMT2B	Body	HYPER	0.117695	0.000665247
cg19387228	4	8442570	TRMT44	TSS200	HYPER	0.174171	0.000666735
cg18167492	6	57087947	RAB23	TSS1500	HYPO	-0.118769	0.000668107
cg05802204	16	88093422	BANP	Body	HYPO	-0.0968076	0.000668291
cg14626375	13	27131724	WASF3	TSS200	HYPER	0.105001	0.000668476
cg03535221	1	110420800	CSF1	IGR	HYPER	0.133893	0.000669902
cg18268547	17	79615552	TSPAN10	3'UTR	HYPO	-0.18868	0.000669962
cg23742556	19	39170807	ACTN4	Body	HYPO	-0.228128	0.000671211
cg17756033	2	240087398	HDAC4	Body	HYPER	0.134045	0.000672034
cg00068174	14	68157016	RDH11	Body	HYPER	0.194224	0.000672227
cg24445388	1	2084391	PRKCZ	Body	HYPER	0.501684	0.000673132
cg05568761	17	42297957	UBTF	TSS1500	HYPER	0.215839	0.000673649
cg04498650	12	78240776	NAV3	Body	HYPO	-0.108819	0.000674175
cg10000813	2	10590073	ODC1	TSS1500	HYPO	-0.145432	0.000674254
cg00206965	22	38112914	TRIOBP	Body	HYPER	0.0813425	0.000675281
cg00576886	3	39221962	XIRP1	IGR	HYPER	0.0883899	0.000675363
cg25009088	8	6456255	MCPH1	Body	HYPO	-0.123853	0.000675674
cg25902823	2	158957800	UPP2	TSS1500	HYPO	-0.156459	0.000678023
cg13299728	12	123352600	VPS37B	Body	HYPER	0.0966677	0.000679186
cg06522703	11	118947662	VPS11	Body	HYPO	-0.16675	0.000679202
cg13599649	21	47851742	PCNT	Body	HYPO	-0.121833	0.000681423
cg19223218	19	4082332	MAP2K2	IGR	HYPO	-0.105874	0.000681588
cg17465063	10	111985564	MXI1	Body	HYPER	0.0837366	0.000682394
cg03312268	10	52231666	SGMS1	5'UTR	HYPER	0.205085	0.000684741
cg08893598	1	5958381	NPHP4	Body	HYPO	-0.142239	0.000684892
cg07635318	9	125667944	RC3H2	TSS1500	HYPER	0.134594	0.000685214
cg12245236	17	10075025	GAS7	Body	HYPER	0.120181	0.000686269
cg16627764	2	545655	TMEM18	IGR	HYPO	-0.222682	0.000686347
cg26987720	17	79032999	BAIAP2	Body	HYPER	0.107676	0.000688323
cg12706801	11	66456240	SPTBN2	Body	HYPO	-0.111566	0.000688521
cg07042007	4	2303638	ZFYVE28	Body	HYPER	0.364925	0.000688658
cg23886727	16	15618011	BMERB1	Body	HYPER	0.164057	0.000688975
cg13310671	20	48553087	RNF114	1stExon	HYPER	0.0702385	0.000689089
cg11241973	10	103079275	BTRC	IGR	HYPER	0.161327	0.000689509
cg05226558	3	46617183	LRRC2	5'UTR	HYPO	-0.156876	0.000689804
cg02462783	2	9560502	ITGB1BP1	5'UTR	HYPO	-0.128785	0.000690958
cg01785359	8	38757652	PLEKHA2	TSS1500	HYPO	-0.263835	0.000691549
cg08407980	19	45596364	PPP1R37	TSS200	HYPER	0.0907409	0.000692794
cg08810622	6	151199028	MTHFD1L	Body	HYPER	0.113513	0.000693677
cg21753616	7	157500752	PTPRN2	Body	HYPER	0.137227	0.000695688
cg09299564	8	145064057	GRINA	TSS200	HYPER	0.175939	0.000696257
cg08389350	10	11198709	CELF2	Body	HYPER	0.101772	0.000696998
cg21935062	2	171426965	MYO3B	Body	HYPO	-0.120077	0.000697789
cg05295427	14	62330970	SNAPC1	IGR	HYPER	0.0957199	0.000698149
cg04281981	1	2097062	PRKCZ	Body	HYPER	0.133165	0.000698272
cg10393006	11	118772531	BCL9L	Body	HYPER	0.128046	0.000700378
cg05922057	17	4047571	CYB5D2	TSS1500	HYPER	0.136335	0.000700953
cg00893849	11	71786271	NUMA1	Body	HYPO	-0.124136	0.000701283
cg12184219	7	71510157	CALN1	Body	HYPO	-0.152305	0.00070175
cg22214565	11	65325594	LTBP3	1stExon	HYPER	0.106224	0.000701787
cg02966143	11	110247553	FDX1	IGR	HYPER	0.141896	0.000701909
cg27420766	7	131021841	MKLN1	Body	HYPER	0.254972	0.000702907
cg00431549	12	15039025	MGP	TSS200	HYPER	0.207182	0.00070352
cg17614114	17	17620746	RAI1	5'UTR	HYPO	-0.0912674	0.000704352
cg20392780	14	94581694	IFI27	5'UTR	HYPO	-0.235941	0.000704554
cg08354216	4	146951349	LINC01095	IGR	HYPER	0.157384	0.000705887
cg05532869	11	2368070	TSPAN32	IGR	HYPO	-0.116428	0.000706574
cg14605964	1	25069833	CLIC4	IGR	HYPO	-0.114642	0.00070659
cg16411863	14	76448962	TGFB3	TSS1500	HYPER	0.0814123	0.000708027
cg25498961	1	45771959	LINC01144	IGR	HYPER	0.131921	0.000709376
cg04325421	11	38482363	LRRC4C	IGR	HYPER	0.270909	0.000710456
cg23017722	8	107783672	ABRA	TSS1500	HYPER	0.210423	0.000712446
cg14120365	1	30278437	PTPRU	IGR	HYPO	-0.118774	0.000712701
cg25488288	10	735472	DIP2C	1stExon	HYPER	0.175983	0.000712735
cg02695938	17	75091971	SNHG20	5'UTR	HYPO	-0.122199	0.000712895
cg13649757	18	22237042	LINC01915	Body	HYPER	0.114154	0.000713235
cg09070261	10	22678926	SPAG6	Body	HYPO	-0.146284	0.000715008
cg01061804	7	104537997	LHFPL3-AS2	Body	HYPER	0.17905	0.000715767
cg14739859	5	145758710	POU4F3	IGR	HYPER	0.120648	0.000715802
cg14893206	20	61146778	MIR1-1HG-AS1	TSS1500	HYPO	-0.0821856	0.00071714
cg17806457	15	52203200	TMOD3	3'UTR	HYPO	-0.101195	0.00071793
cg21014159	11	117668035	DSCAML1	TSS200	HYPER	0.127778	0.000718351
cg14705496	1	48710964	SLC5A9	Body	HYPER	0.238222	0.000719815
cg22169270	7	57294548	GUSBP10	IGR	HYPO	-0.147901	0.000719873
cg05809668	7	35301188	TBX20	IGR	HYPER	0.107719	0.000719937
cg24627933	10	35785041	CCNY	Body	HYPER	0.193545	0.000720116
cg21384402	10	105036701	INA	TSS1500	HYPER	0.0928597	0.000720677
cg02881512	1	42932514	CCDC30	Body	HYPER	0.11233	0.000722945
cg24572644	5	177624259	HNRNPAB	IGR	HYPO	-0.138881	0.000723684
cg06009645	6	112036099	FYN	Body	HYPO	-0.151464	0.000724325
cg22252539	7	154581542	DPP6	Body	HYPO	-0.135286	0.000724478
cg12576082	20	30102058	HM13	TSS200	HYPER	0.0685262	0.000725299
cg10167562	1	51795193	TTC39A	TSS200	HYPER	0.100503	0.000725996
cg03259273	1	155238752	CLK2	Body	HYPO	-0.143065	0.00072636
cg19123356	8	130898833	FAM49B	5'UTR	HYPER	0.109458	0.000726403
cg23660253	21	44421344	PKNOX1	5'UTR	HYPO	-0.24395	0.000726839
cg15905630	22	44965643	LINC00207	Body	HYPER	0.153112	0.000727951
cg19168631	14	59655243	DAAM1	TSS200	HYPER	0.169853	0.000728466
cg12058391	8	63951472	GGH	1stExon	HYPER	0.131571	0.000728678
cg16567319	11	534558	HRAS	5'UTR	HYPER	0.0938249	0.000729141
cg19233295	1	15518510	TMEM51	5'UTR	HYPER	0.233495	0.000729243
cg10802528	3	197105334	DLG1-AS1	IGR	HYPO	-0.226161	0.000729821
cg25666010	1	1726516	GNB1	Body	HYPO	-0.130965	0.000730111
cg22071811	21	45926542	TSPEAR	Body	HYPO	-0.106363	0.000730525
cg07099998	16	24856891	SLC5A11	TSS1500	HYPO	-0.153802	0.000731322
cg03366776	14	103851627	MARK3	TSS200	HYPER	0.162772	0.000731488
cg19639479	1	1374669	VWA1	Body	HYPO	-0.272361	0.000731579
cg05673214	16	743476	FBXL16	3'UTR	HYPER	0.142329	0.000731698
cg25771390	19	12383142	ZNF44	3'UTR	HYPER	0.153415	0.0007319
cg12765405	17	48628455	SPATA20	Body	HYPO	-0.124955	0.000732456
cg18156311	7	97502088	ASNS	TSS1500	HYPO	-0.134559	0.000733673
cg13850606	1	229543554	ACTA1	IGR	HYPER	0.127519	0.000733903
cg02014196	10	35637443	CCNY	5'UTR	HYPO	-0.101987	0.000733939
cg07983575	16	48993133	CBLN1	IGR	HYPO	-0.14086	0.000734133
cg23807894	20	30326562	TPX2	TSS1500	HYPER	0.0898275	0.000735933
cg25177861	3	52438506	BAP1	Body	HYPER	0.0682804	0.000736016
cg00394870	4	88162328	KLHL8	IGR	HYPER	0.120409	0.000736877
cg15830290	11	65153757	FRMD8	TSS1500	HYPO	-0.220091	0.000736893
cg13440846	1	211586719	LINC00467	Body	HYPER	0.186573	0.000737123
cg07142859	1	52870289	PRPF38A	TSS200	HYPER	0.0690939	0.000737194
cg19558736	1	160924576	ITLN2	1stExon	HYPO	-0.114977	0.000741029
cg20012028	22	39151999	SUN2	TSS200	HYPER	0.182644	0.000741181
cg22758700	7	99156126	ZNF655	TSS1500	HYPER	0.0866973	0.000741415
cg12406822	1	226033550	TMEM63A	3'UTR	HYPER	0.0621261	0.00074336
cg15609257	2	192775447	TMEFF2	IGR	HYPER	0.123453	0.000744124
cg11268657	5	96174895	ERAP1	IGR	HYPO	-0.616325	0.000744232
cg22280705	2	166650769	GALNT3	5'UTR	HYPER	0.181776	0.000746823
cg01612285	21	42549684	BACE2	Body	HYPER	0.119742	0.00074898
cg05033728	7	51089834	COBL	Body	HYPER	0.14732	0.000749683
cg25396537	8	73921005	TERF1	TSS200	HYPER	0.189537	0.000751176
cg15918921	2	74212782	TET3	IGR	HYPER	0.175246	0.000751836
cg09644806	16	85242503	LINC02139	IGR	HYPO	-0.853126	0.000752648
cg06740440	1	113255818	PPM1J	Body	HYPER	0.132627	0.000752656
cg00215017	10	134818683	LINC01168	IGR	HYPER	0.39936	0.000753445
cg00962707	16	86715554	FOXL1	IGR	HYPO	-0.208656	0.000753792
cg09800267	13	74445323	KLF12	Body	HYPER	0.123394	0.000754212
cg07239198	5	40808267	PRKAA1	IGR	HYPER	0.118399	0.000754753
cg21780993	2	73315604	RAB11FIP5	Body	HYPER	0.122814	0.000754858
cg23994309	1	204226755	PLEKHA6	Body	HYPO	-0.140149	0.000755632
cg16876359	2	182558252	NEUROD1	IGR	HYPO	-0.133353	0.000756589
cg01630479	22	20072709	DGCR8	TSS1500	HYPO	-0.0889272	0.000758668
cg23414876	16	67197396	FBXL8	5'UTR	HYPER	0.315338	0.000759216
cg19800670	1	86081701	CCN1	IGR	HYPO	-0.099463	0.000759342
cg06398408	3	158369926	GFM1	Body	HYPER	0.105876	0.000760032
cg22172935	8	22029198	BMP1	Body	HYPER	0.186728	0.000760161
cg09642408	15	101208028	ASB7	IGR	HYPO	-0.0904963	0.000760326
cg08921234	9	139747454	MAMDC4	Body	HYPO	-0.0851735	0.000761557
cg25045127	20	23402051	NAPB	1stExon	HYPER	0.0801622	0.000763106
cg09198517	5	11018361	CTNND2	Body	HYPER	0.121197	0.000763394
cg23232880	1	17540710	PADI1	Body	HYPER	0.1818	0.000764278
cg14733901	16	73094231	ZFHX3	IGR	HYPER	0.0946995	0.000765728
cg10059378	16	4817345	ZNF500	TSS200	HYPER	0.203956	0.000767248
cg18381525	15	59964972	BNIP2	Body	HYPO	-0.512712	0.000767248
cg17033471	20	60528758	MIR1257	TSS200	HYPO	-0.159176	0.000767613
cg25869635	1	204459793	PIK3C2B	TSS1500	HYPO	-0.134366	0.000768076
cg10505257	16	4731639	MGRN1	Body	HYPO	-0.236625	0.0007685
cg21205320	2	3648280	COLEC11	5'UTR	HYPO	-0.132958	0.000769267
cg19434783	1	55680859	USP24	TSS1500	HYPER	0.103744	0.00076948
cg07769614	17	48915947	WFIKKN2	Body	HYPER	0.311765	0.000770397
cg02734001	15	57551709	TCF12	Body	HYPER	0.129691	0.000771919
cg23542495	4	96469343	UNC5C	Body	HYPER	0.135381	0.000772356
cg01943520	21	45365620	AGPAT3	5'UTR	HYPER	0.193539	0.000772869
cg02680384	2	197052942	HECW2	IGR	HYPER	0.120021	0.000773066
cg26824071	8	103110169	NCALD	5'UTR	HYPO	-0.091363	0.000774391
cg19740859	2	2193641	MYT1L	5'UTR	HYPO	-0.126357	0.000775291
cg18011045	17	15164270	PMP22	5'UTR	HYPER	0.0813976	0.000775332
cg13236242	1	25248925	RUNX3	Body	HYPER	0.116477	0.000776822
cg16328075	1	63879200	ALG6	Body	HYPER	0.103211	0.00077744
cg01474179	21	16977188	USP25	IGR	HYPER	0.187122	0.00077792
cg15031996	1	113615856	LRIG2	1stExon	HYPER	0.0902987	0.000777939
cg15529481	22	35121042	ISX	IGR	HYPO	-0.137288	0.000778545
cg09739890	6	31515296	NFKBIL1	TSS200	HYPER	0.0860968	0.0007796
cg16416251	1	166141995	FAM78B	IGR	HYPER	0.223469	0.000779791
cg10535858	12	57482549	NAB2	TSS200	HYPER	0.0848496	0.000782088
cg15801104	15	90657536	IDH2	IGR	HYPO	-0.0963327	0.000784511
cg12913587	5	1232923	SLC6A18	Body	HYPO	-0.153818	0.000785738
cg19904666	5	11524895	CTNND2	Body	HYPER	0.160018	0.00078731
cg18501264	19	33555827	RHPN2	TSS200	HYPER	0.161746	0.000787751
cg22810690	11	67129088	LOC100130987	Body	HYPER	0.192717	0.000787884
cg07205085	2	221641528	EPHA4	IGR	HYPO	-0.107299	0.000788698
cg00115980	1	207818434	CR1L	TSS200	HYPO	-0.245266	0.000789344
cg17030233	2	119607573	EN1	IGR	HYPO	-0.136386	0.000790999
cg04406762	22	45400758	PHF21B	Body	HYPO	-0.107907	0.000791181
cg02940107	12	51070669	DIP2B	Body	HYPER	0.181044	0.000791498
cg08141495	18	31739521	NOL4	Body	HYPER	0.185879	0.000791643
cg12473916	1	154943651	SHC1	5'UTR	HYPO	-0.192409	0.000792648
cg27480589	19	56098812	FIZ1	IGR	HYPER	0.0804165	0.000792812
cg02101143	2	174903357	OLA1	IGR	HYPO	-0.350224	0.000793043
cg06075338	16	1948922	HS3ST6	IGR	HYPO	-0.153697	0.00079314
cg23283320	21	48055893	PRMT2	5'UTR	HYPER	0.192709	0.000795292
cg07740476	3	182971308	B3GNT5	Body	HYPER	0.214303	0.000795361
cg04101442	18	43570046	PSTPIP2	Body	HYPER	0.488611	0.000795793
cg27445355	16	5147899	EEF2KMT	TSS200	HYPO	-0.144011	0.000800462
cg15082423	14	101634148	MEG9	IGR	HYPO	-0.12161	0.000800612
cg18508449	9	109690732	ZNF462	Body	HYPO	-0.103323	0.000800664
cg03480698	7	158114659	PTPRN2	Body	HYPER	0.110222	0.000800701
cg09644451	10	103578372	OGA	TSS200	HYPER	0.0828861	0.000801544
cg01194279	12	114073142	LHX5	IGR	HYPER	0.171368	0.000801827
cg01183358	3	15811128	ANKRD28	5'UTR	HYPO	-0.170845	0.000802947
cg21115199	2	63086668	EHBP1	Body	HYPER	0.146056	0.000802988
cg14955300	17	79919102	NOTUM	TSS200	HYPER	0.0930435	0.000803125
cg10149535	12	94228925	CRADD	Body	HYPO	-0.121368	0.000803634
cg21947103	16	4466648	CORO7	1stExon	HYPER	0.0734762	0.000804261
cg06886059	11	108535495	DDX10	TSS1500	HYPER	0.297657	0.000805943
cg10823980	9	134585447	RAPGEF1	TSS1500	HYPER	0.0980057	0.00080631
cg27388911	3	24537277	THRB-AS1	TSS1500	HYPER	0.175478	0.000806327
cg26960083	7	143106298	EPHA1-AS1	TSS1500	HYPER	0.140207	0.000807124
cg26307725	6	37583891	MDGA1	IGR	HYPO	-0.164391	0.000808876
cg21210962	5	1009776	NKD2	Body	HYPO	-0.187195	0.000809314
cg18950693	14	70346909	SMOC1	Body	HYPER	0.1765	0.000809415
cg11171235	9	86595232	HNRNPK	5'UTR	HYPER	0.0837141	0.000809726
cg07560605	15	83378759	AP3B2	TSS200	HYPER	0.0923789	0.000809827
cg02184047	1	39733224	MACF1	Body	HYPO	-0.132696	0.000811486
cg16535180	22	20008367	TANGO2	TSS1500	HYPER	0.179378	0.000811662
cg10842070	20	62549359	DNAJC5	TSS1500	HYPO	-0.0806336	0.00081199
cg01330050	10	43800478	RASGEF1A	IGR	HYPER	0.205421	0.000812524
cg24008009	15	67813899	C15orf61	TSS1500	HYPER	0.191361	0.000812668
cg21901985	2	33824596	FAM98A	TSS200	HYPER	0.118698	0.000812786
cg06996869	11	93474705	TAF1D	TSS200	HYPER	0.148225	0.000813317
cg23906881	5	977096	LOC100506688	IGR	HYPO	-0.121741	0.000813922
cg22747501	7	29233476	CPVL	TSS1500	HYPER	0.164573	0.000814223
cg13059795	2	220161494	PTPRN	Body	HYPER	0.135024	0.000815268
cg26008785	22	46428396	LINC00899	IGR	HYPER	0.0833345	0.000816049
cg13083679	18	29262121	B4GALT6	Body	HYPER	0.123252	0.000817068
cg06805873	18	56338661	MALT1	1stExon	HYPER	0.171522	0.000817072
cg09365677	1	240061611	CHRM3	5'UTR	HYPER	0.0968951	0.000818398
cg06768079	8	23225606	LOXL2	Body	HYPER	0.0874318	0.00081912
cg27426425	15	75018259	CYP1A1	TSS1500	HYPER	0.0848607	0.000819154
cg09549067	3	96971278	EPHA6	Body	HYPER	0.435718	0.000819185
cg13070581	12	92530939	LINC01619	Body	HYPER	0.238236	0.000819186
cg17081867	1	19768096	CAPZB	Body	HYPO	-0.136133	0.000819558
cg05922863	4	111480200	ENPEP	Body	HYPO	-0.108943	0.000821781
cg02392830	9	95379262	IPPK	TSS1500	HYPER	0.196082	0.000821823
cg15091879	3	114866198	ZBTB20	TSS200	HYPO	-0.229134	0.000821908
cg18266458	22	38611369	MAFF	3'UTR	HYPER	0.162179	0.000822501
cg27558558	11	86278843	ME3	Body	HYPO	-0.166788	0.000822549
cg19518674	15	86196320	AKAP13	Body	HYPO	-0.114748	0.000824861
cg13691003	1	75600399	LHX8	Body	HYPO	-0.146129	0.000827264
cg25142327	13	113497950	ATP11A	Body	HYPO	-0.146653	0.000828522
cg13312387	2	232395300	NMUR1	TSS200	HYPER	0.912748	0.000830948
cg08361858	16	68568530	ZFP90	IGR	HYPER	0.187	0.000831649
cg13349421	12	50478890	SMARCD1	TSS200	HYPER	0.0973443	0.000833249
cg06336613	15	77223807	RCN2	TSS200	HYPER	0.0939543	0.000833282
cg00196971	19	40092811	LGALS13	TSS1500	HYPER	0.128565	0.000835336
cg25075459	2	211096859	ACADL	IGR	HYPER	0.131449	0.000835479
cg04392895	14	30663100	PRKD1	IGR	HYPO	-0.10756	0.000837032
cg06466508	6	28641622	ZBED9	IGR	HYPER	0.170734	0.000837294
cg16867275	6	37924765	ZFAND3	Body	HYPER	0.151931	0.00083778
cg04721812	16	48644198	N4BP1	TSS200	HYPER	0.0734072	0.000838162
cg15985376	11	62389770	B3GAT3	TSS200	HYPER	0.100317	0.000838817
cg13589218	7	4783964	FOXK1	Body	HYPER	0.39403	0.00083988
cg25548329	9	132041354	C9orf106	IGR	HYPO	-0.114	0.000840155
cg15998780	16	3156573	ZNF205-AS1	IGR	HYPER	0.0988646	0.000840571
cg21514880	4	151770699	LRBA	Body	HYPER	0.104341	0.00084058
cg08631328	12	123414607	ABCB9	Body	HYPO	-0.113142	0.00084359
cg15654264	1	150340011	RPRD2	Body	HYPER	0.29788	0.000843667
cg04215564	6	109081851	LINC00222	IGR	HYPER	0.161314	0.000845085
cg05099035	17	60815033	44995	Body	HYPER	0.0737627	0.000846133
cg02499121	7	687152	PRKAR1B	Body	HYPO	-0.139569	0.000848823
cg05658236	1	47898911	FOXD2-AS1	Body	HYPER	0.0987294	0.000849553
cg13901901	1	76190435	ACADM	1stExon	HYPER	0.0826952	0.000849801
cg21949625	5	171433892	FBXW11	TSS200	HYPER	0.0899386	0.000849815
cg04395369	19	19739209	LPAR2	TSS200	HYPER	0.0863319	0.00085008
cg03778780	15	74466910	ISLR	1stExon	HYPER	0.165265	0.000850206
cg09831491	3	44689721	ZNF197	3'UTR	HYPO	-0.100165	0.000850725
cg00718400	3	32509018	CMTM7	IGR	HYPO	-0.287988	0.000851006
cg26356869	4	128704587	HSPA4L	Body	HYPO	-0.205866	0.000851245
cg19129145	4	127877739	INTU	IGR	HYPO	-0.104022	0.000852128
cg23911723	22	40342653	GRAP2	TSS200	HYPER	0.15859	0.000852676
cg15577010	2	232395273	NMUR1	TSS200	HYPER	1.2344	0.000855239
cg00375448	10	92980276	PCGF5	TSS200	HYPER	0.0939585	0.000855774
cg15845387	7	39016602	POU6F2	TSS1500	HYPER	0.150148	0.000855986
cg22375283	2	114648348	ACTR3	1stExon	HYPER	0.145211	0.000856231
cg04202372	13	45712467	GTF2F2	Body	HYPER	0.111682	0.000856236
cg16909579	2	220424259	OBSL1	Body	HYPO	-0.0917193	0.000858081
cg02456782	3	154958703	STRIT1	TSS200	HYPO	-0.128372	0.000858698
cg20758756	18	9321560	TWSG1	IGR	HYPO	-0.394047	0.000858875
cg13288599	5	14195757	TRIO	Body	HYPER	0.288986	0.000859844
cg09615933	9	115983616	FKBP15	1stExon	HYPER	0.145476	0.000860103
cg08653632	3	125086694	ZNF148	5'UTR	HYPO	-0.163327	0.000860138
cg17384064	6	53760757	LRRC1	Body	HYPER	0.238202	0.000860281
cg25997868	1	248208838	OR2L13	5'UTR	HYPO	-0.0971929	0.000860613
cg23621689	6	31691685	MPIG6B	Body	HYPO	-0.101916	0.000860722
cg11783264	19	1905046	ADAT3	TSS1500	HYPER	0.202168	0.000861174
cg07702916	1	156931687	ARHGEF11	Body	HYPO	-0.150796	0.000862612
cg21736934	14	24795416	ADCY4	Body	HYPO	-0.0880742	0.000863337
cg13148824	12	57914715	DDIT3	TSS1500	HYPER	0.0754498	0.000863827
cg24499342	13	80914437	SPRY2	5'UTR	HYPER	0.148285	0.000864488
cg02472414	3	138313320	CEP70	TSS200	HYPER	0.0802702	0.000867341
cg09109559	5	140947400	DIAPH1	Body	HYPER	0.155227	0.000868877
cg22266746	12	59431461	LRIG3	IGR	HYPO	-0.234079	0.00087115
cg02098816	4	18059617	LCORL	IGR	HYPER	0.0942691	0.000871581
cg11036833	5	115152494	CDO1	TSS200	HYPER	0.0851099	0.000871914
cg17350552	19	7143108	INSR	Body	HYPO	-0.0788157	0.000873206
cg15661989	14	92119484	CATSPERB	Body	HYPER	0.31176	0.000873693
cg11734841	17	9963861	GAS7	Body	HYPER	0.13371	0.000874772
cg03276831	1	44722732	ERI3	Body	HYPER	0.134228	0.000875961
cg15515589	16	29036744	LAT	IGR	HYPER	0.0988751	0.000876442
cg07332683	7	128767024	LOC407835	Body	HYPER	0.108317	0.000877134
cg12026015	12	56615727	RNF41	TSS200	HYPER	0.0774656	0.000877165
cg23884690	13	113678926	MCF2L	Body	HYPO	-0.221821	0.000877383
cg21192979	22	21385818	SLC7A4	Body	HYPER	0.180748	0.000878548
cg10110764	12	68396047	IFNG	Body	HYPER	0.132488	0.000878889
cg14338708	1	246259773	SMYD3	Body	HYPER	0.606755	0.000879642
cg18580117	15	42787236	SNAP23	TSS1500	HYPO	-0.228177	0.000879815
cg21624739	2	85359957	TCF7L1	TSS1500	HYPER	0.121176	0.000880185
cg24820828	3	133306214	CDV3	3'UTR	HYPO	-0.113722	0.000880795
cg18763829	2	15320546	NBAS	Body	HYPER	0.127589	0.000881297
cg06110458	16	85256305	LINC00311	IGR	HYPO	-0.21211	0.000881583
cg15358079	8	37259645	ZNF703	IGR	HYPER	0.0866615	0.000881666
cg04786323	9	117124991	AKNA	Body	HYPO	-0.10047	0.000882264
cg10949007	5	95159614	GLRX	TSS1500	HYPER	0.0976393	0.000882497
cg26818629	6	31148516	PSORS1C3	IGR	HYPO	-0.193938	0.000884379
cg24872425	3	138725335	PRR23A	TSS1500	HYPO	-0.369746	0.0008852
cg26292889	7	115927831	CAV2	TSS1500	HYPER	0.739531	0.000886057
cg07051833	12	93808395	UBE2N	Body	HYPER	0.145516	0.000886753
cg24976369	15	72335267	MYO9A	Body	HYPER	0.124189	0.000887228
cg08571743	1	26139191	SELENON	ExonBnd	HYPO	-0.0799396	0.000888619
cg00077450	2	239361948	ASB1	IGR	HYPO	-0.142468	0.000888632
cg11293868	21	33535444	LINC00159	IGR	HYPER	0.128503	0.000888759
cg05132782	7	150126392	LINC00996	IGR	HYPER	0.0789704	0.000889217
cg09828580	10	103868007	LDB1	Body	HYPO	-0.231924	0.000890819
cg09085524	7	5273407	WIPI2	3'UTR	HYPER	0.223109	0.000890897
cg04112602	10	69799844	HERC4	5'UTR	HYPER	0.213945	0.000891507
cg06745752	19	41902940	BCKDHA	TSS1500	HYPER	0.123957	0.000892399
cg11107669	2	127976613	CYP27C1	IGR	HYPER	0.0746281	0.00089332
cg00786335	7	82984236	SEMA3E	IGR	HYPO	-0.12874	0.000893521
cg06072165	1	93301984	RPL5	TSS1500	HYPO	-0.158546	0.000893918
cg06428819	9	37680460	FRMPD1	5'UTR	HYPER	0.129063	0.000894218
cg10276968	15	60547697	ANXA2	IGR	HYPO	-0.247714	0.000895549
cg19749916	6	106441456	PRDM1	IGR	HYPER	0.173287	0.000895841
cg16909635	5	168213641	SLIT3	Body	HYPO	-0.115596	0.000895881
cg03980072	7	156112798	LOC285889	IGR	HYPER	0.173453	0.000896027
cg24189152	12	84221393	TMTC2	IGR	HYPO	-0.208275	0.000896901
cg20974482	6	37321680	RNF8	TSS200	HYPER	0.0856425	0.000897541
cg19539182	13	74378094	KLF12	Body	HYPO	-0.116012	0.000898009
cg00981276	17	61677909	TACO1	TSS1500	HYPER	0.138234	0.000899469
cg23925173	12	113537607	RASAL1	3'UTR	HYPO	-0.11859	0.000899531
cg00486358	18	54309442	TXNL1	IGR	HYPER	0.162247	0.000900017
cg05849857	13	39261425	FREM2	1stExon	HYPER	0.093946	0.00090088
cg13858847	10	129172498	DOCK1	Body	HYPO	-0.152684	0.000901273
cg02345747	3	182879754	LAMP3	Body	HYPER	0.234847	0.000903913
cg14635240	7	65211539	LOC441242	Body	HYPER	0.120247	0.000905736
cg23713561	14	105281643	LINC00638	IGR	HYPO	-0.175601	0.000906474
cg07836831	1	2460865	HES5	3'UTR	HYPER	0.105167	0.000907373
cg19873117	10	127835552	ADAM12	Body	HYPER	0.147937	0.000907385
cg24061542	11	44971593	TP53I11	5'UTR	HYPER	0.180723	0.000907813
cg09673812	19	30469225	URI1	Body	HYPO	-0.295218	0.000908413
cg00815658	19	519885	TPGS1	IGR	HYPO	-0.160265	0.000908475
cg00950846	16	62069317	CDH8	5'UTR	HYPER	0.202175	0.000909013
cg25705266	17	30049574	COPRS	IGR	HYPER	0.140488	0.000910142
cg01292398	1	158110665	LINC01704	TSS1500	HYPER	0.157234	0.000910426
cg26865109	14	36784004	MBIP	Body	HYPER	0.143487	0.000912135
cg06045844	22	39487493	APOBEC3G	IGR	HYPER	0.141306	0.000912432
cg12188928	17	27309139	SEZ6	Body	HYPER	0.122773	0.000912511
cg24926924	2	155434214	LOC100144595	IGR	HYPER	0.17921	0.000914724
cg11800019	6	154555741	OPRM1	Body	HYPER	0.154008	0.000915115
cg04767932	11	17099299	PIK3C2A	TSS200	HYPER	0.12294	0.000915469
cg18074016	19	12912602	PRDX2	5'UTR	HYPER	0.109974	0.000916381
cg23419907	2	220154319	PTPRN	IGR	HYPER	0.0733225	0.000917661
cg07818978	15	81823340	TMC3	IGR	HYPER	0.109663	0.000917945
cg25824897	17	73452535	TMEM94	TSS200	HYPER	0.0767135	0.000919297
cg07589824	1	86571125	COL24A1	Body	HYPO	-0.216328	0.000919626
cg01523712	20	43437858	RIMS4	Body	HYPER	0.179275	0.000922058
cg12511261	19	38806457	YIF1B	Body	HYPER	0.0953481	0.000922585
cg10025945	1	111682281	DRAM2	1stExon	HYPER	0.0770243	0.000923196
cg18163364	14	101528320	MIR377	TSS200	HYPO	-0.117881	0.000923307
cg24116222	1	249132406	ZNF672	TSS200	HYPER	0.115716	0.000924197
cg18862566	6	45391916	RUNX2	Body	HYPER	0.13492	0.000924295
cg07093156	5	137667737	CDC25C	TSS200	HYPER	0.188223	0.000926034
cg07420261	16	54155492	FTO	IGR	HYPO	-0.121719	0.000926199
cg01338957	15	34875117	GOLGA8B	Body	HYPER	0.111746	0.000928159
cg04775153	1	220884650	C1orf115	IGR	HYPER	0.120321	0.000928448
cg02326503	5	17375702	LINC02111	IGR	HYPER	0.166282	0.000929665
cg00132991	11	12182350	MICAL2	TSS1500	HYPO	-0.135765	0.000930658
cg01857591	8	81083836	TPD52	TSS200	HYPER	0.110006	0.000931194
cg17470531	2	55646984	CCDC88A	5'UTR	HYPO	-0.0972194	0.000932882
cg20515911	1	230728232	COG2	IGR	HYPO	-0.138712	0.000933805
cg05554415	17	6589947	SLC13A5	Body	HYPO	-0.102049	0.000933843
cg02969426	13	45775005	KCTD4	5'UTR	HYPO	-0.161806	0.000933935
cg03751813	19	37701393	ZNF585B	1stExon	HYPER	0.242452	0.00093546
cg17332963	15	60771282	ICE2	5'UTR	HYPER	0.124702	0.000935874
cg01340659	17	3637961	ITGAE	Body	HYPO	-0.139615	0.000935877
cg06430695	3	149015937	TM4SF18	IGR	HYPO	-0.183741	0.000937446
cg07419011	12	120688060	PXN	Body	HYPER	0.137572	0.000938793
cg01480708	17	30846118	MYO1D	Body	HYPER	0.25569	0.000939736
cg16997777	4	71677272	RUFY3	IGR	HYPO	-0.136763	0.000939779
cg24157250	1	4422825	LINC01777	IGR	HYPER	0.206044	0.000939852
cg00833448	2	217236872	44989	TSS200	HYPER	0.0881257	0.000940315
cg06645081	15	85553820	PDE8A	5'UTR	HYPO	-0.347471	0.000940803
cg23662097	3	4873008	ITPR1	Body	HYPER	0.173841	0.000940976
cg09828310	1	2452844	PANK4	Body	HYPO	-0.121729	0.000942803
cg07434433	8	142506957	MROH5	Body	HYPO	-0.114922	0.000943558
cg15960776	8	34078685	DUSP26	IGR	HYPO	-0.132088	0.000943647
cg12931157	6	41040265	OARD1	TSS200	HYPER	0.078856	0.000943795
cg27216059	9	35096622	PIGO	TSS200	HYPER	0.107055	0.000945436
cg18481049	10	115479248	CASP7	Body	HYPO	-0.109541	0.00094576
cg09164206	15	70786271	UACA	IGR	HYPO	-0.105085	0.000946879
cg25129384	15	41522922	EXD1	TSS1500	HYPER	0.0738717	0.000949411
cg08761997	17	17586116	RAI1	5'UTR	HYPER	0.227875	0.000949843
cg11583751	17	43183199	NMT1	3'UTR	HYPO	-0.100952	0.000950594
cg05894905	6	132520915	LINC01013	IGR	HYPER	0.23278	0.000950909
cg13808909	9	139088067	LHX3	IGR	HYPER	0.193111	0.000951353
cg13856154	4	515472	PIGG	Body	HYPO	-0.144602	0.000951496
cg11134107	7	123198201	NDUFA5	TSS1500	HYPO	-0.180237	0.000951612
cg21428014	5	76787968	WDR41	Body	HYPER	0.0805008	0.000952128
cg14334350	9	139400168	NOTCH1	Body	HYPO	-0.165558	0.000952559
cg19263548	1	12609616	DHRS3	IGR	HYPO	-0.0952239	0.000953235
cg01993645	1	31880973	SERINC2	TSS1500	HYPER	0.112455	0.000953964
cg06977751	13	113230743	TUBGCP3	Body	HYPER	0.137945	0.000955108
cg01360084	22	41577728	EP300	IGR	HYPO	-0.347182	0.000955782
cg02356111	7	5570277	ACTB	TSS200	HYPER	0.0886942	0.00095643
cg11454486	11	34337919	ABTB2	Body	HYPO	-0.0972126	0.000958378
cg19203457	6	114181798	MARCKS	3'UTR	HYPER	0.183036	0.00095892
cg09998261	18	20264300	RBBP8	IGR	HYPO	-0.105586	0.000959306
cg22144583	19	1307606	EFNA2	IGR	HYPO	-0.139657	0.000959987
cg02348395	20	33265051	PIGU	1stExon	HYPER	0.0804321	0.000961344
cg18381573	1	52042032	OSBPL9	IGR	HYPER	0.146162	0.000961948
cg10227665	16	88800915	PIEZO1	Body	HYPO	-0.124125	0.000963414
cg24258886	11	119239105	USP2	Body	HYPER	0.1038	0.000963477
cg13262513	14	91701304	GPR68	Body	HYPO	-0.191425	0.000963719
cg13086952	19	30097143	POP4	TSS200	HYPER	0.0661859	0.000963821
cg07258532	11	111640893	PPP2R1B	IGR	HYPER	0.164849	0.000964197
cg24132287	7	1195441	ZFAND2A	Body	HYPO	-0.200792	0.000966146
cg10600749	20	48853869	CEBPB	IGR	HYPER	0.235271	0.000967768
cg22976700	6	32862547	LOC100294145	IGR	HYPER	0.094222	0.000967984
cg27025387	16	89352529	ANKRD11	Body	HYPO	-0.102726	0.000968238
cg12788471	9	127630977	ARPC5L	TSS1500	HYPER	0.16504	0.0009684
cg12213135	8	83871346	SNX16	IGR	HYPER	0.125808	0.000969448
cg03802845	17	80010764	GPS1	Body	HYPER	0.0756618	0.000970541
cg05052781	22	37609735	SSTR3	TSS1500	HYPER	0.158282	0.000970639
cg00789731	1	19577941	EMC1	1stExon	HYPER	0.0848508	0.000971117
cg06208615	12	58115115	OS9	3'UTR	HYPO	-0.196511	0.000972556
cg26108621	13	40690368	LINC00332	IGR	HYPER	0.137278	0.000972665
cg00538247	1	7113389	CAMTA1	Body	HYPO	-0.118307	0.000973672
cg22398192	6	10515233	GCNT2	IGR	HYPO	-0.11907	0.000973762
cg04750166	19	49122316	RPL18	Body	HYPER	0.0771678	0.000973835
cg12901650	4	1980812	NSD2	3'UTR	HYPO	-0.0752291	0.000973989
cg26185531	11	75479825	DGAT2	1stExon	HYPER	0.15629	0.000974987
cg04569615	11	20622198	SLC6A5	Body	HYPER	0.256392	0.000976527
cg02204370	2	149338410	EPC2	IGR	HYPO	-0.129444	0.000976559
cg24746315	11	125660444	PATE3	Body	HYPER	0.148822	0.000977095
cg00650641	7	27127752	HOXA1	IGR	HYPER	0.178102	0.000978228
cg12566645	4	74483141	RASSF6	5'UTR	HYPO	-0.309106	0.000979451
cg25458600	1	152768167	LCE1D	TSS1500	HYPO	-0.828705	0.000979928
cg26559162	2	231773501	GPR55	3'UTR	HYPER	0.0699374	0.000980919
cg06855485	4	144303008	GAB1	Body	HYPER	0.102702	0.00098093
cg10064907	3	183165330	LINC00888	IGR	HYPER	0.162395	0.000981004
cg16559872	1	200624136	DDX59	Body	HYPER	0.129166	0.000981664
cg16693872	5	176882643	PRR7	Body	HYPER	0.090873	0.000982101
cg14215919	13	99676488	DOCK9	Body	HYPO	-0.0884503	0.000982236
cg10338504	22	27160300	MIAT	Body	HYPER	0.147057	0.000982725
cg19255634	2	240082335	HDAC4	Body	HYPO	-0.104087	0.000984873
cg16410115	1	24240000	CNR2	TSS200	HYPO	-0.0895862	0.000986118
cg21480592	17	46073014	CDK5RAP3	IGR	HYPER	0.157727	0.000987397
cg23804575	21	48067825	PRMT2	Body	HYPER	0.133968	0.000987409
cg20190542	14	103565144	EXOC3L4	TSS1500	HYPO	-0.102299	0.000987441
cg00540828	7	101546993	CUX1	Body	HYPER	0.115564	0.000990238
cg20435325	12	60130845	SLC16A7	Body	HYPO	-0.287449	0.000993572
cg14964065	13	99063673	FARP1	Body	HYPO	-0.0946562	0.000995586
cg18234561	1	26758666	DHDDS	TSS200	HYPER	0.0721428	0.000995747
cg07529754	2	50575098	NRXN1	Body	HYPER	0.117684	0.000995994
cg18041814	6	36802896	CPNE5	Body	HYPO	-0.175036	0.000997873
cg06569331	11	61689063	RAB3IL1	TSS1500	HYPO	-0.119166	0.000997874
cg09965165	10	75119462	CFAP70	TSS1500	HYPER	0.124136	0.000999697

## Sheet: Table S5. MMEF_DMR
Candidate DMRs associated with FEF25-75
chromosome	start	end	overlapping.genes	width	no.cpgs	min_smoothed_fdr	Effect Direction	maxdiff_beta	meandiff_beta
chr6	31148332	31148666	POU5F1	335	14	2.70806e-28	HYPO	-0.0772353	-0.0578808
chr14	94392718	94393816	FAM181A, FAM181A-AS1	1099	12	1.90971e-14	HYPER	0.060189	0.0141705
chr9	96108319	96109145	C9orf129	827	7	6.27522e-08	HYPER	0.0608361	0.0255612
chr15	91473059	91474889	UNC45A, HDDC3	1831	12	5.00106e-07	HYPO	-0.0418999	-0.0221179
chr20	42142005	42143502	L3MBTL1	1498	29	6.04606e-07	HYPER	0.0306252	0.0077199
chr1	101003634	101004638	GPR88	1005	6	2.90033e-06	HYPER	0.0749792	0.0308078
chr7	1250038	1251338	NA	1301	13	3.02307e-06	HYPO	-0.0491903	-0.0138424
chr15	101389272	101390350	RP11-66B24.2, RP11-66B24.7	1079	13	3.31765e-06	HYPO	-0.0345815	-0.020436
chr2	11294585	11295226	NA	642	5	7.85204e-06	HYPO	-0.0287783	-0.00956344
chr5	169407439	169407941	DOCK2, FAM196B	503	6	1.36471e-05	HYPO	-0.0316332	-0.0163738
chr19	55660514	55661528	TNNT1	1015	10	2.04717e-05	HYPO	-0.0402071	-0.0179982
chr17	9549496	9550545	USP43, RP11-55L4.1	1050	8	3.25826e-05	HYPER	0.042247	0.0234364
chr14	71605994	71606506	NA	513	3	4.52186e-05	HYPO	-0.0302046	-0.0184661
chr20	57426538	57427977	GNAS	1440	43	5.52873e-05	HYPO	-0.0435511	0.00723843
chr11	86142104	86142587	NA	484	5	6.12483e-05	HYPO	-0.090158	-0.038959
chr2	232394702	232395336	NMUR1	635	10	8.44254e-05	HYPER	0.0813434	0.0140835
chr2	158957290	158957800	UPP2	511	3	9.59539e-05	HYPO	-0.021718	-0.00144007
chr2	114647750	114648509	ACTR3	760	7	0.00012252	HYPO	-0.0213565	-0.00291007
chr12	52280975	52282204	ANKRD33	1230	12	0.00016826	HYPO	-0.0399768	-0.0179662
chr12	2338945	2339614	CACNA1C	670	5	0.000186947	HYPO	-0.0461689	-0.0253757
chr8	38757532	38757859	NA	328	5	0.000197587	HYPO	-0.0352284	-0.0243174
chr3	63262542	63263832	SYNPR	1291	8	0.000226475	HYPO	-0.0103037	0.00028669
chr13	98796240	98796790	FARP1	551	4	0.00023317	HYPER	0.0389801	0.0168708
chr1	6092930	6094993	KCNAB2	2064	11	0.00025796	HYPO	-0.0278102	-0.010421
chr10	123355239	123356514	FGFR2	1276	12	0.000260433	HYPER	0.0441993	0.0208144
chr7	48493792	48495333	ABCA13	1542	11	0.000268006	HYPO	-0.0428125	-0.0104187
chr17	47547675	47548821	RP11-81K2.1	1147	5	0.000285093	HYPO	-0.058038	-0.0203398
chr20	825155	826057	FAM110A	903	12	0.000343425	HYPER	0.0497667	0.011127
chr8	145638434	145639181	SLC39A4	748	6	0.000394059	HYPO	-0.0661477	-0.0417667
chr8	53625864	53626436	RB1CC1	573	3	0.000397028	HYPER	0.00338047	0.00205775
chr1	166957733	166959089	MAEL	1357	17	0.000409335	HYPO	-0.0161349	-0.00331014
chr3	32509018	32509543	CMTM7	526	9	0.000422329	HYPO	-0.0478503	-0.0144433
chr4	2302858	2303860	RP11-478C1.7, ZFYVE28	1003	8	0.000438995	HYPER	0.038452	0.0132543
chr16	68013968	68015082	DPEP3	1115	13	0.00046467	HYPO	-0.0312867	-0.0135307
chr2	71017211	71018823	FIGLA	1613	13	0.000491344	HYPER	0.0253615	0.00646129
chr8	27449470	27450844	NA	1375	13	0.000494003	HYPO	-0.0187911	-0.00669736
chr1	223565773	223567002	C1orf65	1230	12	0.000508106	HYPO	-0.0393247	-0.0252305
chr7	27137427	27138974	HOTAIRM1	1548	9	0.000508321	HYPER	0.0561941	0.0344154
chr17	78964771	78965712	CHMP6	942	11	0.000518901	HYPO	-0.0266417	-0.00584324
chr7	21208923	21209781	NA	859	7	0.000629463	HYPER	0.0270973	0.0107534
chr8	54682441	54683591	ATP6V1H	1151	4	0.000697105	HYPER	0.0221469	0.00146493
chr11	18742694	18743376	RP11-1081L13.4, IGSF22	683	3	0.000840306	HYPER	0.00230944	0.000725268
chr13	95655083	95655579	NA	497	5	0.00091623	HYPO	-0.0933008	-0.030271
chr6	25026539	25028080	FAM65B, RP11-367G6.3	1542	7	0.00092603	HYPO	-0.0250413	-0.0148185

## Sheet: Table S6.wheeze_DMC
DMCs associated with wheeze (p<0.001)
probe	CHR	MAPINFO	nearest genes	feat.cgi	Effect Direction	logFC	PVal
cg15567884	5	142332040	ARHGAP26	Body-opensea	HYPER	0.142052	6.22009e-07
cg09033563	22	24373618	LOC391322	Body-island	HYPER	0.556773	1.32787e-06
cg17010825	2	76301649	GCFC2	IGR-opensea	HYPER	0.129695	2.73914e-06
cg15263308	1	184724201	EDEM3	TSS200-island	HYPER	0.194098	3.80194e-06
cg11739541	12	49582842	TUBA1A	5'UTR-island	HYPER	0.153985	5.57207e-06
cg05044694	2	28975347	PPP1CB	Body-island	HYPER	0.0767079	6.91251e-06
cg27021131	16	53737924	FTO	TSS200-island	HYPER	0.187373	1.05485e-05
cg17944940	17	73285520	SLC25A19	1stExon-island	HYPER	0.232572	1.0736e-05
cg25884040	4	113152634	AP1AR	TSS1500-island	HYPO	-0.124857	1.14389e-05
cg02578740	10	135192232	PAOX	TSS1500-island	HYPO	-0.106058	1.16181e-05
cg15623573	9	72288098	APBA1	TSS1500-shore	HYPER	0.111621	1.25506e-05
cg12983285	20	62168794	PTK6	TSS200-shore	HYPO	-0.223679	1.30335e-05
cg12376289	15	80136763	MTHFS	3'UTR-opensea	HYPER	0.230059	1.44057e-05
cg19259660	11	22356261	SLC17A6	IGR-opensea	HYPO	-0.10086	1.93637e-05
cg18520546	2	199241400	PLCL1	IGR-opensea	HYPO	-0.138496	1.93698e-05
cg02759489	4	55098483	PDGFRA	5'UTR-island	HYPER	0.202814	2.2197e-05
cg07835199	3	125164510	SNX4	IGR-opensea	HYPER	0.0787243	2.32442e-05
cg14839147	10	18689627	CACNB2	5'UTR-opensea	HYPO	-0.119881	2.65881e-05
cg01352731	9	5890797	MLANA	TSS200-opensea	HYPER	0.119356	2.77425e-05
cg20878190	17	43210053	ACBD4	5'UTR-island	HYPER	0.176728	2.97344e-05
cg01659279	8	140802195	TRAPPC9	Body-opensea	HYPER	0.109092	3.12143e-05
cg06852998	21	43958095	SLC37A1	Body-opensea	HYPER	0.0813343	3.30521e-05
cg19203105	19	50377883	AKT1S1	5'UTR-shore	HYPO	-0.18792	3.38467e-05
cg18809463	3	9688162	MTMR14	IGR-shelf	HYPO	-0.130162	3.54341e-05
cg05673659	4	6208045	LINC02495	Body-opensea	HYPO	-0.0609913	3.77961e-05
cg02910793	8	11421934	BLK	3'UTR-island	HYPER	0.168367	4.00137e-05
cg19517718	2	1747082	PXDN	Body-island	HYPER	0.222679	4.18765e-05
cg01311237	17	80968274	B3GNTL1	Body-shore	HYPER	0.249599	4.24067e-05
cg17353057	21	46294185	PTTG1IP	TSS1500-island	HYPER	0.200133	4.35002e-05
cg12031182	3	193855352	HES1	Body-island	HYPER	0.135063	4.38554e-05
cg17125623	16	68119985	NFATC3	Body-island	HYPO	-0.18197	4.46163e-05
cg08245710	18	54528490	WDR7	Body-opensea	HYPER	0.132721	4.52387e-05
cg04726653	15	88477037	NTRK3	Body-opensea	HYPER	0.114004	4.70873e-05
cg10780794	21	37454708	LOC100133286	Body-opensea	HYPER	0.156069	4.74419e-05
cg13695765	17	4271763	UBE2G1	IGR-shore	HYPO	-0.143637	4.74491e-05
cg20523558	17	45368326	ITGB3	ExonBnd-opensea	HYPO	-0.142481	4.81764e-05
cg05802560	22	24381773	GSTT1	Body-shelf	HYPO	-0.549301	4.92706e-05
cg04869436	10	69643265	SIRT1	TSS1500-shore	HYPER	0.128075	5.07503e-05
cg02385799	2	109204687	LIMS1	TSS1500-opensea	HYPER	0.110492	5.15839e-05
cg05881221	2	121200849	LINC01101	IGR-shore	HYPER	0.0578514	5.4792e-05
cg24344143	8	26050161	PPP2R2A	IGR-shelf	HYPO	-0.111618	5.59981e-05
cg07970422	5	38251031	EGFLAM	IGR-opensea	HYPO	-0.11688	5.78346e-05
cg06531129	2	240431270	HDAC4	IGR-opensea	HYPO	-0.114177	5.9889e-05
cg16773043	7	1963149	MAD1L1	Body-opensea	HYPER	0.211652	6.35327e-05
cg09828411	1	244466428	C1orf100	IGR-opensea	HYPO	-0.157337	6.55032e-05
cg16370446	4	15683284	FAM200B	TSS200-island	HYPER	0.225934	6.65165e-05
cg09867133	1	230347989	GALNT2	Body-opensea	HYPER	0.128508	6.67593e-05
cg08975720	8	144815981	FAM83H	TSS200-island	HYPER	0.0810671	6.71979e-05
cg10113951	5	179200573	MAML1	Body-opensea	HYPER	0.14234	6.75258e-05
cg27656614	16	81479309	CMIP	Body-island	HYPER	0.142318	6.8128e-05
cg06817534	6	12025211	HIVEP1	Body-opensea	HYPER	0.108971	6.81776e-05
cg00107916	5	3188066	LINC01019	IGR-shore	HYPO	-0.228956	6.90428e-05
cg24849149	14	96935251	AK7	Body-opensea	HYPO	-0.0849142	7.3099e-05
cg05091519	11	31839552	RCN1	TSS200-island	HYPER	0.12514	7.31981e-05
cg17391602	11	61849710	INCENP	IGR-opensea	HYPO	-0.124794	7.33907e-05
cg10158369	16	89162475	ACSF3	Body-shore	HYPO	-0.078445	7.55544e-05
cg25398044	7	105615808	CDHR3	Body-opensea	HYPO	-0.106179	7.56477e-05
cg26786136	7	36233268	EEPD1	Body-opensea	HYPO	-0.0863094	7.5696e-05
cg04976245	7	157527741	PTPRN2	Body-shore	HYPO	-0.1085	7.65151e-05
cg04745997	7	86851738	TMEM243	IGR-shore	HYPO	-0.0972414	7.67777e-05
cg17111837	20	62669757	C20orf204	Body-island	HYPER	0.10436	7.83413e-05
cg13315744	2	1287787	SNTG2	Body-shore	HYPO	-0.0931815	8.14258e-05
cg03939371	19	1880136	ABHD17A	Body-island	HYPO	-0.0822699	8.18041e-05
cg06538832	11	68711240	IGHMBP2	IGR-opensea	HYPO	-0.144779	8.20074e-05
cg10920986	3	176927266	TBL1XR1	IGR-opensea	HYPER	0.112646	8.22668e-05
cg16427256	8	22169041	PIWIL2	Body-opensea	HYPER	0.117912	8.37999e-05
cg09253845	16	85812008	EMC8	IGR-opensea	HYPER	0.0806952	8.4188e-05
cg11589966	7	94285685	PEG10	5'UTR-island	HYPO	-0.0538313	8.78283e-05
cg17816193	17	1946842	DPH1	IGR-shore	HYPO	-0.121344	9.08865e-05
cg10262931	10	79807251	RPS24	Body-opensea	HYPO	-0.149378	9.14583e-05
cg13680133	7	99717643	CNPY4	TSS1500-opensea	HYPO	-0.125141	9.24526e-05
cg24522015	2	42253507	PKDCC	IGR-opensea	HYPO	-0.198405	9.40399e-05
cg03272292	12	48577362	CCDC184	TSS200-island	HYPER	0.157705	9.41699e-05
cg03992321	1	22545339	WNT4	IGR-opensea	HYPO	-0.224247	9.57957e-05
cg11728809	12	34554731	ALG10	IGR-opensea	HYPO	-0.119283	9.75987e-05
cg06302399	8	96279250	C8orf37	Body-shore	HYPO	-0.128197	0.000100042
cg08447525	3	154146536	GPR149	1stExon-island	HYPER	0.122873	0.000100873
cg00386338	1	155036189	DCST1-AS1	TSS200-island	HYPO	-0.120785	0.00010173
cg16331632	14	60783238	PPM1A	IGR-opensea	HYPO	-0.0844529	0.000105793
cg05008139	10	106527124	SORCS3	Body-opensea	HYPO	-0.183835	0.000106251
cg11468898	7	46574387	IGFBP3	IGR-opensea	HYPER	0.110977	0.000107363
cg06589239	7	961457	ADAP1	Body-shore	HYPO	-0.170296	0.000107709
cg18152211	22	31339298	MORC2	Body-opensea	HYPER	0.0877225	0.000110235
cg15068180	3	194017703	LINC00887	IGR-shelf	HYPO	-0.218833	0.000112936
cg12495954	16	53738234	FTO	Body-island	HYPER	0.0986699	0.000115094
cg03146937	11	13244914	ARNTL	IGR-opensea	HYPO	-0.129993	0.000117771
cg24238852	22	24384340	GSTT1	TSS200-island	HYPER	0.834724	0.000118574
cg09101151	16	67581437	RIPOR1	IGR-opensea	HYPO	-0.279527	0.000120176
cg06941869	1	168254154	TBX19	Body-opensea	HYPER	0.0778717	0.000120623
cg00576014	1	161284450	SDHC	Body-island	HYPER	0.0644715	0.000121129
cg11892781	6	150570246	PPP1R14C	3'UTR-opensea	HYPER	0.0713343	0.000122253
cg07430608	12	68723002	MDM1	Body-shelf	HYPO	-0.111494	0.000123049
cg00190941	12	16042939	STRAP	ExonBnd-opensea	HYPER	0.103917	0.000125148
cg09822302	1	112295916	INKA2	Body-shelf	HYPO	-0.131661	0.000128925
cg04851149	7	4968822	MMD2	Body-opensea	HYPO	-0.108612	0.000129576
cg25944311	8	27631138	ESCO2	TSS1500-shore	HYPO	-0.14567	0.000131232
cg09039475	8	27629592	CCDC25	Body-shore	HYPO	-0.154077	0.000131427
cg23089773	3	168618290	EGFEM1P	TSS1500-opensea	HYPO	-0.114528	0.000132201
cg12757065	22	23909175	IGLL1	IGR-island	HYPER	0.0893088	0.000132461
cg09563846	11	875758	CHID1	Body-opensea	HYPO	-0.0774486	0.000132513
cg06317173	6	30107366	TRIM40	Body-opensea	HYPO	-0.078911	0.000133692
cg16531313	3	63113528	LINC00698	IGR-opensea	HYPER	0.0806628	0.000133933
cg02807558	2	155314385	LOC100144595	TSS1500-opensea	HYPO	-0.223412	0.000134581
cg04899990	16	84026531	NECAB2	Body-shelf	HYPER	0.11648	0.000135113
cg10714160	3	176766527	TBL1XR1	Body-opensea	HYPO	-0.117234	0.000136371
cg19893728	2	9538178	ASAP2	Body-opensea	HYPER	0.0826326	0.000137925
cg09195558	15	39836467	THBS1	IGR-opensea	HYPO	-0.0797153	0.000139275
cg07701084	6	150067640	NUP43	5'UTR-island	HYPO	-0.247599	0.000140276
cg15314012	14	97853742	LINC02291	IGR-opensea	HYPER	0.0981035	0.000141589
cg24719666	6	34351598	NUDT3	Body-opensea	HYPER	0.0995835	0.000142038
cg09742170	7	25021208	OSBPL3	TSS1500-island	HYPER	0.110799	0.000143843
cg15266508	20	61447742	COL9A3	TSS1500-island	HYPER	0.157898	0.000144265
cg15309028	11	10772429	CTR9	TSS1500-shore	HYPER	0.100757	0.000146366
cg04823169	9	100850334	TRIM14	Body-island	HYPO	-0.332246	0.000146501
cg22175814	17	71739339	LINC00469	IGR-opensea	HYPO	-0.241219	0.00014677
cg10634032	3	42464512	LYZL4	IGR-opensea	HYPER	0.125756	0.000149293
cg06841052	10	34408530	PARD3	Body-opensea	HYPER	0.197248	0.000151798
cg18997701	14	102358022	PPP2R5C	Body-island	HYPER	0.114498	0.000152063
cg19475988	2	189298330	GULP1	5'UTR-opensea	HYPO	-0.137184	0.00015241
cg13290331	13	49068807	RCBTB2	Body-opensea	HYPER	0.130943	0.000156103
cg24138021	14	39644158	PNN	TSS1500-shore	HYPO	-0.102233	0.000156383
cg04016326	12	14132940	GRIN2B	1stExon-shore	HYPO	-0.150189	0.000158195
cg11082565	17	883117	NXN	TSS200-island	HYPER	0.246574	0.000161459
cg01606737	4	6410404	PPP2R2C	Body-opensea	HYPER	0.10912	0.000162362
cg14311794	17	34995059	MRM1	IGR-shelf	HYPO	-0.11695	0.000165223
cg17353823	3	186656591	ST6GAL1	5'UTR-opensea	HYPER	0.0754542	0.000165285
cg14321042	3	189915550	P3H2	IGR-opensea	HYPER	0.0799311	0.000165747
cg01500431	22	24388327	GSTTP2	Body-shelf	HYPO	-0.991359	0.000168215
cg19122423	10	95462662	FRA10AC1	TSS1500-shore	HYPO	-0.287603	0.000171815
cg13556540	12	117604879	FBXO21	ExonBnd-opensea	HYPO	-0.0753565	0.000172087
cg14546115	6	20817980	CDKAL1	Body-opensea	HYPER	0.681054	0.000173402
cg06881310	6	138893718	NHSL1	TSS200-opensea	HYPO	-0.146607	0.000175206
cg12865904	8	72503438	EYA1	IGR-opensea	HYPER	0.112972	0.000175409
cg07082158	4	114681880	CAMK2D	Body-shore	HYPO	-0.065599	0.000175997
cg15009978	11	114273751	RBM7	5'UTR-shelf	HYPER	0.0871615	0.000181276
cg15278043	7	130353539	COPG2	3'UTR-island	HYPER	0.252631	0.000181754
cg08322834	16	24215619	PRKCB	Body-opensea	HYPO	-0.108558	0.000185395
cg06378494	13	24153531	TNFRSF19	5'UTR-island	HYPER	0.194382	0.000186615
cg14462343	6	30028760	ZNRD1ASP	TSS1500-shore	HYPO	-0.130235	0.00018802
cg06043343	1	32860070	BSDC1	TSS200-island	HYPER	0.255322	0.000193525
cg07208690	12	47166772	SLC38A4	Body-opensea	HYPER	0.0908491	0.00019454
cg25572367	12	25538380	LMNTD1	IGR-shore	HYPER	0.11532	0.000195721
cg18151437	19	56638601	ZNF787	IGR-opensea	HYPER	0.0530691	0.000197044
cg01453890	17	80854688	TBCD	Body-shelf	HYPER	0.0799091	0.000197338
cg03243669	7	1931776	MAD1L1	Body-opensea	HYPO	-0.148534	0.000198418
cg14497787	7	105030752	SRPK2	TSS1500-shore	HYPER	0.174292	0.000199426
cg08575268	4	57411000	THEGL	IGR-island	HYPO	-0.141335	0.00020196
cg10141789	7	101807411	CUX1	Body-opensea	HYPO	-0.126557	0.000202874
cg20779955	3	194153899	ATP13A3	Body-opensea	HYPO	-0.15825	0.000204135
cg09016242	16	51185110	SALL1	TSS1500-island	HYPER	0.104885	0.000205049
cg21210962	5	1009776	NKD2	Body-island	HYPER	0.136633	0.000205664
cg14387743	6	133056278	VNN3	TSS1500-opensea	HYPO	-0.201585	0.00020643
cg18315527	17	73106110	ARMC7	5'UTR-island	HYPER	0.0682615	0.00020709
cg16686689	17	35167850	LHX1	IGR-shore	HYPO	-0.0812557	0.000208411
cg18755903	11	117052144	SIDT2	ExonBnd-shore	HYPER	0.109144	0.000208796
cg09802996	5	131324676	ACSL6	Body-opensea	HYPER	0.103483	0.000209476
cg21780993	2	73315604	RAB11FIP5	Body-opensea	HYPO	-0.0923257	0.0002098
cg05112555	17	71739385	LINC00469	IGR-opensea	HYPO	-0.188153	0.00021037
cg05478291	8	110657184	SYBU	TSS200-island	HYPER	0.0513165	0.00021289
cg19436502	3	141944077	GK5	Body-island	HYPER	0.0839061	0.000213252
cg25297255	21	38353273	HLCS	5'UTR-island	HYPER	0.134742	0.00021458
cg00940830	18	4640063	DLGAP1	IGR-opensea	HYPER	0.111686	0.000217553
cg25890679	18	77567100	CTDP1	IGR-shore	HYPO	-0.12163	0.000217779
cg12597389	7	8482235	NXPH1	Body-island	HYPER	0.157681	0.000218262
cg07962303	19	11253944	SPC24	IGR-opensea	HYPER	0.132166	0.000218782
cg12700033	22	32340326	C22orf24	TSS200-island	HYPER	0.0888689	0.000221063
cg16924010	3	194018158	LINC00887	IGR-shelf	HYPO	-0.248022	0.000221725
cg02795014	17	77016153	C1QTNF1-AS1	IGR-shelf	HYPER	0.0610743	0.0002276
cg03715919	22	41605644	L3MBTL2	Body-opensea	HYPO	-0.418781	0.000228139
cg04180025	16	57847530	LOC388282	IGR-opensea	HYPER	0.135976	0.000229323
cg05802478	3	195634844	TNK2	5'UTR-shore	HYPER	0.110882	0.000229825
cg10414881	14	22993036	DAD1	IGR-opensea	HYPER	0.0945837	0.00023196
cg15054873	6	152464791	SYNE1	Body-opensea	HYPER	0.0860258	0.000232172
cg22516853	2	28693567	PLB1	IGR-opensea	HYPER	0.0986764	0.000236368
cg26568855	1	155145228	KRTCAP2	TSS1500-shore	HYPO	-0.0693221	0.000237186
cg16063064	3	149375866	WWTR1	5'UTR-island	HYPER	0.128134	0.00023877
cg15673536	14	106986708	LINC00221	IGR-opensea	HYPO	-0.154921	0.000239909
cg04861738	8	123477366	ZHX2	Body-opensea	HYPER	0.0899438	0.000241907
cg09707519	10	13896336	FRMD4A	Body-opensea	HYPER	0.0983871	0.000243169
cg02375251	2	101029771	CHST10	5'UTR-shelf	HYPER	0.0722925	0.000243526
cg15210809	7	26614250	KIAA0087	IGR-opensea	HYPER	0.111201	0.000245264
cg18595011	3	52719575	PBRM1	TSS1500-shore	HYPER	0.0735809	0.000245331
cg14278580	19	5661425	SAFB	Body-shore	HYPER	0.0937453	0.000245412
cg13199603	8	57640050	LINC00968	IGR-opensea	HYPER	0.0847455	0.000248239
cg07772435	22	40804545	SGSM3	Body-opensea	HYPER	0.0525818	0.000249768
cg21921964	12	44122728	PUS7L	3'UTR-opensea	HYPER	0.091285	0.000253942
cg01385795	11	14913124	CYP2R1	Body-island	HYPER	0.137191	0.00025403
cg00900589	6	33267581	TAPBP	3'UTR-island	HYPER	0.138821	0.000254131
cg16800477	1	46896780	FAAHP1	IGR-opensea	HYPO	-0.0620324	0.000255783
cg10284771	6	45645204	RUNX2	IGR-opensea	HYPER	0.130026	0.000256568
cg11478607	22	24384400	GSTT1	TSS200-island	HYPER	0.927161	0.000256991
cg16646773	22	48695574	MIR3201	IGR-opensea	HYPER	0.0650952	0.000257086
cg27101914	11	127812834	ETS1	IGR-opensea	HYPO	-0.0776902	0.00025719
cg12347740	16	70680380	IL34	TSS200-opensea	HYPER	0.0784355	0.000258502
cg23364373	20	61167926	MIR1-1HG	3'UTR-opensea	HYPO	-0.0852285	0.000259242
cg24934497	12	119996469	CCDC60	IGR-opensea	HYPO	-0.0871496	0.000260075
cg01255465	6	31619581	BAG6	5'UTR-shore	HYPO	-0.174002	0.000260991
cg00562285	4	184029385	WWC2	Body-opensea	HYPER	0.124429	0.000262228
cg22227175	10	51565150	PARG	1stExon-island	HYPER	0.0907834	0.00026261
cg06481504	10	86008430	RGR	Body-opensea	HYPO	-0.0702956	0.000262643
cg17647537	11	113778957	HTR3B	Body-opensea	HYPO	-0.144822	0.000264456
cg21203652	10	12291113	CDC123	Body-opensea	HYPO	-0.104644	0.000265711
cg08157758	14	20614511	OR4N5	IGR-opensea	HYPO	-0.155275	0.000267499
cg19214097	2	202814249	CDK15	IGR-opensea	HYPER	0.0710092	0.000268989
cg07854075	14	97065092	PAPOLA	IGR-opensea	HYPO	-0.137791	0.000272659
cg19961803	11	65554928	OVOL1	1stExon-island	HYPER	0.149589	0.000274106
cg22454744	14	105332600	CEP170B	5'UTR-island	HYPO	-0.0889974	0.000274252
cg19441554	9	4662253	SPATA6L	TSS200-island	HYPER	0.153152	0.000274702
cg12629459	19	42348749	LYPD4	TSS1500-island	HYPO	-0.0822197	0.000276754
cg07937542	6	32765150	HLA-DOB	IGR-opensea	HYPO	-0.200267	0.00027793
cg09299133	2	11606881	E2F6	TSS1500-shore	HYPO	-0.0969912	0.000278357
cg05679521	17	21188468	MAP2K3	Body-shore	HYPER	0.116374	0.000279912
cg18313769	15	84107647	SH3GL3	IGR-opensea	HYPO	-0.117804	0.000280684
cg02390121	2	208967325	LOC100507443	IGR-opensea	HYPO	-0.098	0.000282438
cg13384046	11	19137472	ZDHHC13	TSS1500-shore	HYPO	-0.182468	0.000287313
cg14250838	17	34315074	CCL15-CCL14	TSS1500-opensea	HYPO	-0.0928669	0.000288968
cg09308534	8	1484717	DLGAP2	5'UTR-opensea	HYPO	-0.113762	0.000293108
cg10086212	12	49484169	DHH	Body-island	HYPO	-0.0855596	0.00029357
cg09926907	14	104669834	KIF26A	IGR-opensea	HYPER	0.112714	0.000294076
cg27092297	6	31116343	CCHCR1	Body-opensea	HYPER	0.102493	0.000294646
cg24977308	11	47636548	MTCH2	IGR-opensea	HYPO	-0.151076	0.000294958
cg09839963	15	81227855	CEMIP	Body-opensea	HYPO	-0.0860633	0.000295082
cg09834258	19	4268714	YJU2	3'UTR-opensea	HYPER	0.0767495	0.000295096
cg04251347	7	4601822	FOXK1	IGR-opensea	HYPO	-0.23143	0.000295128
cg22124648	1	27941866	FGR	Body-island	HYPER	0.113135	0.000298497
cg08037383	21	42003921	DSCAM	TSS1500-opensea	HYPER	0.104458	0.00029951
cg12610169	1	18736258	IGSF21	IGR-opensea	HYPO	-0.111628	0.000300773
cg27626424	1	153232348	LOR	5'UTR-opensea	HYPO	-0.0981904	0.000300789
cg10608004	19	49991389	RPL13A	Body-island	HYPER	0.0841538	0.000300825
cg26164710	1	15348264	KAZN	Body-opensea	HYPO	-0.0801385	0.000302506
cg09328960	13	96738685	HS6ST3	IGR-shelf	HYPER	0.0949603	0.000303155
cg01780009	17	80944193	B3GNTL1	Body-opensea	HYPER	0.22158	0.000303208
cg11150383	7	108168682	PNPLA8	IGR-shore	HYPO	-0.124515	0.000305411
cg13709547	9	139149710	QSOX2	IGR-opensea	HYPO	-0.123884	0.000305699
cg17931078	2	85896892	SFTPB	TSS1500-opensea	HYPER	0.0647251	0.000306639
cg02817680	2	231616663	CAB39	5'UTR-opensea	HYPER	0.144208	0.000309198
cg18268266	2	85937909	GNLY	IGR-opensea	HYPO	-0.122696	0.00031077
cg05230642	15	25439252	SNORD115-13	TSS1500-opensea	HYPO	-0.0882856	0.000311064
cg04423187	19	15375450	BRD4	Body-opensea	HYPER	0.104761	0.000311779
cg18404374	3	26663551	LRRC3B	TSS1500-shore	HYPER	0.120205	0.000313024
cg19878971	1	192993056	UCHL5	ExonBnd-opensea	HYPER	0.0778765	0.000314835
cg11647100	2	37800550	CDC42EP3	IGR-opensea	HYPER	0.0762533	0.00031597
cg20062492	7	55248572	EGFR	Body-opensea	HYPO	-0.0767752	0.000316277
cg24085522	18	11849055	GNAL	Body-shelf	HYPER	0.071795	0.000316935
cg01647205	1	151683682	RIIAD1	Body-opensea	HYPO	-0.107986	0.000317199
cg13980944	9	138860330	UBAC1	IGR-opensea	HYPER	0.0758357	0.000319331
cg20064778	22	24384315	GSTT1	TSS200-island	HYPER	0.862471	0.000324638
cg15447479	7	128828765	SMO	5'UTR-island	HYPER	0.123213	0.000325488
cg22307471	11	21166228	NELL1	Body-opensea	HYPER	0.0824121	0.000327229
cg12992805	20	31937712	CDK5RAP1	IGR-opensea	HYPER	0.0994585	0.000327526
cg21068480	2	85980500	ATOH8	TSS1500-island	HYPER	0.163295	0.000328455
cg07106999	11	43653056	HSD17B12	IGR-opensea	HYPO	-0.142974	0.000328827
cg21345707	11	74023742	P4HA3	TSS1500-shore	HYPO	-0.101167	0.000328878
cg00684531	4	1994019	NELFA	Body-shore	HYPO	-0.215331	0.000329882
cg23117304	2	23699034	KLHL29	5'UTR-opensea	HYPER	0.0709054	0.000331521
cg16268233	5	136325112	SPOCK1	Body-opensea	HYPER	0.0846608	0.000331856
cg25019567	1	209346611	MIR205HG	IGR-opensea	HYPER	0.119971	0.000331976
cg20643687	15	80189821	ST20-MTHFS	TSS1500-shore	HYPO	-0.269468	0.000332507
cg22403471	8	68256159	ARFGEF1	TSS1500-island	HYPO	-0.163618	0.000332803
cg14470337	8	37851401	ADRB3	IGR-opensea	HYPO	-0.146345	0.000333533
cg09255388	1	10761062	CASZ1	5'UTR-shelf	HYPO	-0.134926	0.000333648
cg08262269	2	168877862	STK39	Body-opensea	HYPER	0.0655748	0.000334553
cg00160522	4	1007062	FGFRL1	Body-island	HYPER	0.0533373	0.000335588
cg03214308	16	50581404	NKD1	TSS1500-shore	HYPER	0.064717	0.000336691
cg18573884	12	51639577	DAZAP2	3'UTR-opensea	HYPO	-0.0959029	0.000338328
cg10342789	20	48770448	TMEM189-UBE2V1	TSS200-island	HYPER	0.066003	0.000339695
cg02110141	10	99530944	SFRP5	Body-shore	HYPO	-0.15926	0.000339741
cg13813247	22	41461852	MIR1281	IGR-shore	HYPER	0.185647	0.000342221
cg07258532	11	111640893	PPP2R1B	IGR-shelf	HYPO	-0.12165	0.000342295
cg08651867	19	43979500	PHLDB3	3'UTR-island	HYPER	0.0700912	0.000343676
cg04343045	20	32859896	ASIP	IGR-shelf	HYPER	0.0891773	0.000346591
cg07152240	12	52233939	FIGNL2	IGR-opensea	HYPO	-0.0920279	0.0003467
cg24840922	6	96463299	FUT9	TSS1500-shore	HYPO	-0.129675	0.00034902
cg11728325	13	113586418	MCF2L-AS1	IGR-opensea	HYPER	0.0868356	0.000349818
cg12405742	3	24535365	THRB	5'UTR-shore	HYPER	0.118702	0.000351385
cg12076972	7	23368420	IGF2BP3	Body-opensea	HYPER	0.0949453	0.00035499
cg09430118	19	37095681	ZNF529	Body-island	HYPER	0.121623	0.000355278
cg21007215	12	128081382	LINC02393	IGR-opensea	HYPER	0.0922352	0.00035719
cg26075090	4	25865375	SEL1L3	TSS1500-island	HYPER	0.108882	0.000358347
cg26538335	12	106645964	CKAP4	IGR-shelf	HYPO	-0.0971966	0.000360648
cg08705369	3	138765309	PRR23C	IGR-shore	HYPO	-0.127744	0.000360908
cg15487725	14	21524938	NDRG2	TSS1500-opensea	HYPO	-0.14349	0.000361465
cg13803559	9	137684506	COL5A1	Body-opensea	HYPER	0.0922633	0.000361559
cg06983746	1	172628065	FASLG	TSS200-opensea	HYPER	0.248456	0.000361642
cg05078644	13	101910857	NALCN	Body-opensea	HYPO	-0.111929	0.000361675
cg24012595	7	99150098	FAM200A	TSS1500-shore	HYPER	0.108162	0.000361831
cg22732523	6	139011246	FLJ46906	IGR-shelf	HYPO	-0.161259	0.000362528
cg14845024	10	131076404	MGMT	IGR-opensea	HYPO	-0.0753955	0.0003636
cg01154537	10	95462167	FRA10AC1	5'UTR-island	HYPER	0.218384	0.0003641
cg09611296	20	18700275	DTD1	Body-opensea	HYPER	0.0654948	0.000366182
cg16253641	1	85929949	DDAH1	Body-island	HYPER	0.130186	0.00036669
cg15707816	3	37169149	LRRFIP2	Body-opensea	HYPER	0.157942	0.000366902
cg03471122	15	27128315	GABRB3	Body-island	HYPO	-0.129746	0.00036761
cg25372135	1	173793934	DARS2	TSS1500-island	HYPER	0.0795277	0.000368067
cg01482279	17	38083788	ORMDL3	1stExon-island	HYPER	0.120095	0.000374901
cg07089275	16	1129990	SSTR5	3'UTR-island	HYPO	-0.126437	0.000379813
cg19305227	15	45544335	SLC28A2	TSS200-opensea	HYPER	0.125561	0.000379891
cg07096772	2	240884729	MIR4786	IGR-opensea	HYPO	-0.114692	0.000382258
cg03838156	9	124513120	DAB2IP	Body-opensea	HYPER	0.0689823	0.000382865
cg26188726	16	31225957	TRIM72	5'UTR-island	HYPER	0.109396	0.000385723
cg22648994	16	5270794	EEF2KMT	IGR-opensea	HYPO	-0.234221	0.000387532
cg01957799	22	24384135	GSTT1	1stExon-island	HYPER	0.831523	0.000388012
cg10842339	1	240071807	CHRM3	Body-opensea	HYPER	0.0558825	0.000389975
cg18711899	14	99947545	CCNK	TSS1500-island	HYPER	0.068714	0.000390396
cg23991560	7	32530371	LSM5	Body-shore	HYPER	0.382323	0.000391458
cg03634145	6	484044	EXOC2	IGR-opensea	HYPO	-0.171781	0.000392627
cg07007254	1	33597771	AZIN2	IGR-opensea	HYPER	0.0733067	0.000392886
cg17560006	3	133969591	RYK	TSS200-island	HYPER	0.0582656	0.00039404
cg24375211	17	77955492	TBC1D16	Body-island	HYPER	0.0640954	0.000395324
cg03134745	17	1984501	SMG6	Body-opensea	HYPO	-0.117905	0.000397508
cg06877848	17	49242714	NME1-NME2	TSS200-shore	HYPO	-0.114763	0.000400118
cg04247584	19	47249203	STRN4	Body-island	HYPER	0.0650169	0.000400878
cg00612017	5	158880662	LINC01845	Body-opensea	HYPO	-0.197948	0.000403758
cg23034356	11	66035437	KLC2	TSS1500-island	HYPER	0.0644319	0.000403958
cg14503070	1	46080885	NASP	ExonBnd-opensea	HYPER	0.0924873	0.000404556
cg07448460	8	63951879	GGH	TSS1500-island	HYPO	-0.121413	0.000404926
cg14071419	2	192614128	NABP1	IGR-opensea	HYPER	0.0934459	0.000407436
cg20831648	11	78761473	TENM4	Body-opensea	HYPO	-0.107851	0.000407525
cg21490755	8	66754279	PDE7A	TSS1500-island	HYPER	0.0631554	0.000408209
cg21334677	17	4691477	GLTPD2	TSS1500-shore	HYPO	-0.116905	0.000409006
cg04249742	10	101285439	NKX2-3	IGR-shore	HYPER	0.0878364	0.000411546
cg19884619	5	149379650	TIGD6	TSS1500-shore	HYPO	-0.105238	0.000411645
cg10382692	4	120550298	PDE5A	TSS1500-shore	HYPER	0.112282	0.000414674
cg18328843	2	147611656	PABPC1P2	IGR-opensea	HYPO	-0.132206	0.000414921
cg14864071	2	216150035	ATIC	IGR-opensea	HYPER	0.107029	0.000419555
cg20770234	11	43890233	HSD17B12	IGR-opensea	HYPO	-0.140197	0.000419898
cg03930524	5	172380977	LOC100268168	IGR-opensea	HYPO	-0.216706	0.000419918
cg08203479	6	74036696	NA	IGR-opensea	HYPO	-0.149335	0.000421995
cg21122051	10	97515319	ENTPD1	TSS1500-opensea	HYPO	-0.116658	0.000422066
cg08553999	16	79633724	MAF	1stExon-island	HYPER	0.167468	0.000422344
cg00491763	7	148936619	ZNF212	TSS200-island	HYPO	-0.128873	0.000422477
cg07345515	6	32054771	TNXB	Body-shore	HYPER	0.0642315	0.000422571
cg08534653	2	1747700	PXDN	Body-island	HYPER	0.26529	0.000424351
cg14085484	16	89231382	LINC00304	TSS1500-shore	HYPER	0.0972702	0.000424417
cg05517572	19	4338769	STAP2	1stExon-opensea	HYPO	-0.103959	0.000424562
cg13544758	6	35889047	SRPK1	TSS200-island	HYPO	-0.0519047	0.000426035
cg01858923	14	65569399	MAX	TSS200-island	HYPER	0.118242	0.000426238
cg01698714	6	6678971	LY86	IGR-opensea	HYPO	-0.108694	0.000426994
cg06021990	13	28912746	FLT1	Body-opensea	HYPER	0.109657	0.000427076
cg01586483	10	2953236	PFKP	IGR-opensea	HYPER	0.0968198	0.000427714
cg05006285	12	6501933	LTBR	IGR-opensea	HYPO	-0.237688	0.000430493
cg06381367	17	58499044	C17orf64	TSS1500-island	HYPO	-0.105567	0.00043152
cg23875264	1	236558701	EDARADD	TSS200-island	HYPER	0.122655	0.000432271
cg02476028	11	17035779	PLEKHA7	Body-island	HYPO	-0.105344	0.000432983
cg08743050	11	113113936	NCAM1	Body-opensea	HYPO	-0.118388	0.000435249
cg13645078	1	201438647	PHLDA3	TSS1500-island	HYPO	-0.0879613	0.000437335
cg17083475	12	132691856	GALNT9	Body-shore	HYPO	-0.100874	0.000438243
cg06728306	21	35445589	SLC5A3	TSS1500-island	HYPER	0.080241	0.000440385
cg03571921	1	175203847	KIAA0040	IGR-opensea	HYPO	-0.106908	0.000440651
cg17663101	3	49131524	QRICH1	TSS200-island	HYPER	0.135644	0.000441216
cg02958334	17	19618208	SLC47A2	Body-shore	HYPER	0.104147	0.000441551
cg22845723	15	64792069	ZNF609	1stExon-opensea	HYPER	0.1006	0.000442769
cg09635738	1	41889828	EDN2	IGR-shore	HYPER	0.0845862	0.000446793
cg07505757	20	33573920	MYH7B	ExonBnd-opensea	HYPER	0.0743538	0.000448348
cg01272941	22	31286748	OSBP2	Body-opensea	HYPER	0.0474334	0.00044973
cg26140260	12	19343900	PLEKHA5	Body-opensea	HYPER	0.0975094	0.000450507
cg06621060	10	102413151	PAX2	IGR-shore	HYPO	-0.148856	0.000452075
cg05421149	16	943038	LMF1	Body-shelf	HYPER	0.0891706	0.000452133
cg18991132	2	128475701	WDR33	Body-opensea	HYPER	0.0699062	0.000452178
cg09085507	8	21433889	GFRA2	IGR-opensea	HYPO	-0.121953	0.00045294
cg11737871	1	12834742	PRAMEF12	TSS1500-opensea	HYPO	-0.0895556	0.000454208
cg03806238	12	129454105	GLT1D1	Body-opensea	HYPER	0.12955	0.000454461
cg16797092	2	197623639	GTF3C3	IGR-opensea	HYPER	0.124806	0.000457763
cg24809921	1	151518646	TUFT1	5'UTR-opensea	HYPO	-0.104549	0.000461998
cg23500559	17	60744836	MRC2	Body-island	HYPER	0.288082	0.00046274
cg05380919	22	24376252	GSTT1	3'UTR-shelf	HYPO	-0.773039	0.00046733
cg13301542	6	161995337	PRKN	Body-opensea	HYPER	0.06926	0.000467352
cg14191040	10	96745681	CYP2C9	Body-opensea	HYPO	-0.116408	0.000468329
cg13661828	8	79554096	ZC2HC1A	IGR-opensea	HYPO	-0.0957556	0.000469921
cg18036763	22	45404910	PHF21B	Body-island	HYPER	0.288064	0.000470399
cg23344706	3	172593877	SPATA16	IGR-opensea	HYPO	-0.116916	0.000470914
cg06783533	16	56388908	GNAO1	Body-opensea	HYPER	0.110755	0.000471201
cg03945555	10	132888313	TCERG1L	IGR-opensea	HYPER	0.0845603	0.000471219
cg22476176	16	31884905	ZNF267	TSS200-shore	HYPO	-0.111702	0.00047207
cg06746074	3	87276268	CHMP2B	TSS200-island	HYPER	0.10873	0.000472098
cg22360146	1	115301208	CSDE1	TSS1500-opensea	HYPO	-0.12859	0.000476208
cg15701313	12	125534526	AACS	IGR-island	HYPER	0.156368	0.00047788
cg18708744	15	63406185	LACTB	IGR-opensea	HYPO	-0.0938508	0.000478786
cg15099667	2	219134699	AAMP	TSS1500-shore	HYPER	0.106802	0.000481086
cg24410064	7	7222050	C1GALT1	TSS200-island	HYPER	0.148304	0.00048236
cg05784951	17	80968162	B3GNTL1	Body-shore	HYPER	0.2767	0.000484897
cg25418852	19	35068221	SCGB1B2P	Body-shore	HYPO	-0.277145	0.000486161
cg26282347	17	80968852	B3GNTL1	Body-shore	HYPER	0.165461	0.000488834
cg25430878	10	1257999	ADARB2	Body-opensea	HYPER	0.133188	0.000489561
cg16217445	5	18466528	CDH18	IGR-opensea	HYPO	-0.473693	0.000489891
cg19615789	8	56986492	RPS20	TSS200-shore	HYPER	0.116154	0.00049013
cg14947116	7	148419973	CUL1	5'UTR-opensea	HYPER	0.102539	0.000490155
cg24309414	12	120884695	GATC	TSS1500-island	HYPER	0.120822	0.000490875
cg22527280	11	64577427	MEN1	Body-island	HYPO	-0.114414	0.000491254
cg01796641	22	50728271	PLXNB2	Body-island	HYPER	0.10521	0.000491933
cg14714160	21	34099232	SYNJ1	TSS1500-shore	HYPER	0.107521	0.000492762
cg21799270	5	133985246	SEC24A	Body-shore	HYPO	-0.146423	0.000494299
cg01660641	19	1761516	ONECUT3	Body-shore	HYPO	-0.135509	0.000494924
cg02513045	21	45759502	CFAP410	TSS1500-island	HYPO	-0.103664	0.000495527
cg18482175	6	10747728	TMEM14B	TSS1500-shore	HYPER	0.0963764	0.000497989
cg21415159	7	27791551	TAX1BP1	Body-opensea	HYPO	-0.0782884	0.000498592
cg22666875	22	24348640	GSTT4	TSS1500-opensea	HYPO	-0.666332	0.000499125
cg23568192	10	44289380	HNRNPA3P1	IGR-opensea	HYPO	-0.114147	0.000499286
cg13331179	15	28263764	OCA2	Body-opensea	HYPER	0.0543901	0.000499607
cg03604477	4	100891703	LOC256880	Body-opensea	HYPER	0.0812032	0.000500677
cg16203911	17	7590731	TP53	TSS1500-shore	HYPER	0.0907785	0.00050174
cg08483876	8	145910754	ARHGAP39	IGR-island	HYPER	0.144971	0.000501995
cg17546868	16	732232	JMJD8	Body-island	HYPER	0.0715056	0.000502954
cg02203207	12	89815012	POC1B	Body-opensea	HYPER	0.0759854	0.000504102
cg00015002	8	16988113	MICU3	IGR-opensea	HYPO	-0.0890444	0.000504298
cg21407899	3	4867340	ITPR1	Body-opensea	HYPER	0.143838	0.000506072
cg17121322	2	44283119	LRPPRC	IGR-opensea	HYPO	-0.0754189	0.000506276
cg05807167	8	73839091	KCNB2	Body-opensea	HYPO	-0.196853	0.000506507
cg10666013	15	74467158	ISLR	5'UTR-shore	HYPO	-0.0836295	0.000509523
cg23576343	10	73091517	SLC29A3	Body-opensea	HYPO	-0.118185	0.000510107
cg03152000	12	6696982	CHD4	Body-opensea	HYPER	0.13248	0.000512829
cg04363087	5	166952198	TENM2	Body-opensea	HYPER	0.0868204	0.000517457
cg14256234	1	113217181	MOV10	1stExon-shore	HYPER	0.117106	0.000517983
cg21456677	19	54100394	LOC284379	IGR-opensea	HYPER	0.0956163	0.000520163
cg24761982	1	220959389	44986	TSS1500-shore	HYPER	0.116714	0.000520491
cg02700360	3	11874932	TAMM41	Body-opensea	HYPO	-0.0850709	0.000522386
cg08048948	11	68700821	IGHMBP2	Body-opensea	HYPER	0.0789283	0.00052314
cg00780414	15	89932484	MIR9-3HG	Body-opensea	HYPO	-0.127486	0.000523793
cg08826840	3	104536324	ALCAM	IGR-opensea	HYPO	-0.119592	0.000524617
cg19186111	16	22103349	VWA3A	TSS1500-opensea	HYPO	-0.134686	0.000524646
cg09293760	1	222414343	HHIPL2	IGR-opensea	HYPER	0.110571	0.000525783
cg14551207	12	131356526	RAN	TSS200-island	HYPER	0.0787248	0.000530317
cg13266326	10	12211478	SEC61A2	Body-opensea	HYPER	0.0531876	0.000530759
cg06078093	12	125404808	MIR5188	IGR-opensea	HYPO	-0.144701	0.000534033
cg23294158	17	47548493	NGFR	IGR-shore	HYPER	0.110499	0.000534533
cg03556995	4	84561314	GPAT3	IGR-opensea	HYPO	-0.140079	0.000540015
cg07121250	5	172896382	LOC285593	IGR-opensea	HYPER	0.128185	0.00054243
cg12243172	8	101085877	RGS22	Body-opensea	HYPO	-0.134766	0.000542761
cg17345188	11	109964581	ZC3H12C	Body-island	HYPER	0.118903	0.000546805
cg02740696	2	74348255	TET3	IGR-shore	HYPO	-0.185133	0.00054876
cg15337463	20	5930963	TRMT6	5'UTR-island	HYPER	0.14739	0.00054922
cg03958960	1	208205038	PLXNA2	Body-opensea	HYPER	0.0530224	0.000550781
cg13888600	15	89911317	MIR9-3	Body-island	HYPO	-0.137128	0.00055097
cg25518036	15	33993096	RYR3	Body-opensea	HYPO	-0.123008	0.00055208
cg09597465	12	129308176	SLC15A4	1stExon-island	HYPO	-0.109071	0.000552654
cg24194132	11	368966	B4GALNT4	TSS1500-opensea	HYPER	0.177882	0.000552689
cg12823512	3	32367045	CMTM8	Body-opensea	HYPO	-0.0717241	0.000553546
cg03550485	4	7033394	TBC1D14	3'UTR-opensea	HYPO	-0.0785133	0.000556403
cg26455717	11	66024949	KLC2	TSS200-island	HYPER	0.0591788	0.000557209
cg20479311	17	6347637	PIMREG	TSS200-island	HYPER	0.0897039	0.000557284
cg00308222	16	74540646	GLG1	Body-opensea	HYPER	0.0785073	0.000559437
cg00573654	7	135821882	LUZP6	IGR-opensea	HYPER	0.102409	0.000559981
cg20158417	10	49508797	MAPK8	IGR-opensea	HYPO	-0.0914499	0.000561899
cg20379012	8	126103681	WASHC5	TSS1500-shore	HYPO	-0.132581	0.000561914
cg23728614	19	56116346	ZNF524	IGR-shore	HYPO	-0.126482	0.000566032
cg21919036	1	4113274	LINC01346	IGR-opensea	HYPO	-0.106213	0.000568086
cg15009037	17	56832915	PPM1E	TSS1500-shore	HYPO	-0.123008	0.000568561
cg27004243	17	8055360	PER1	5'UTR-island	HYPER	0.185304	0.000569022
cg09781747	6	32297633	TSBP1	Body-opensea	HYPER	0.238628	0.000569902
cg07836091	9	80649068	GNAQ	IGR-shore	HYPO	-0.106416	0.000570081
cg25571908	15	73536689	NEO1	ExonBnd-opensea	HYPER	0.0839806	0.000570731
cg23296684	10	93108887	HECTD2-AS1	Body-opensea	HYPO	-0.0818106	0.000572892
cg18906360	14	60633047	PCNX4	TSS1500-shore	HYPO	-0.118305	0.000573175
cg13745678	4	109253949	LEF1-AS1	IGR-opensea	HYPER	0.0803768	0.000575044
cg16262257	9	91798598	SHC3	IGR-opensea	HYPO	-0.216478	0.000576492
cg17787219	9	116163847	ALAD	TSS1500-island	HYPO	-0.105565	0.000577308
cg02307482	12	14956006	WBP11	TSS1500-island	HYPO	-0.104882	0.000578153
cg09633881	9	33002021	APTX	TSS1500-shore	HYPO	-0.173469	0.000578373
cg05514257	4	140097398	ELF2	IGR-island	HYPER	0.145732	0.00057921
cg13206674	6	150067644	NUP43	5'UTR-island	HYPO	-0.130235	0.000580936
cg24390964	3	4345246	SETMAR	Body-island	HYPO	-0.0690563	0.000583131
cg05099508	10	22634432	SPAG6	1stExon-island	HYPO	-0.0630407	0.000589402
cg07305049	22	21354332	THAP7	Body-island	HYPER	0.086654	0.000590137
cg03176971	13	108500146	FAM155A	Body-opensea	HYPO	-0.090726	0.000591619
cg11766129	11	72348283	PDE2A	Body-opensea	HYPO	-0.101612	0.000592791
cg02164140	13	28286715	POLR1D	IGR-opensea	HYPO	-0.331611	0.000595208
cg14620234	9	108003927	SLC44A1	IGR-shelf	HYPO	-0.0976175	0.000595999
cg16725083	2	42564715	EML4	IGR-opensea	HYPER	0.108317	0.000597499
cg14240993	12	132929352	GALNT9	IGR-shore	HYPO	-0.0724458	0.000598411
cg18697923	3	47726690	SMARCC1	Body-opensea	HYPER	0.142681	0.000598706
cg07880098	21	32090978	KRTAP21-3	1stExon-opensea	HYPER	0.142422	0.000599077
cg00111253	17	62502038	DDX5	Body-island	HYPER	0.171363	0.000599674
cg20895058	14	60983335	SIX6	IGR-shore	HYPO	-0.110015	0.000600161
cg25526960	10	97064500	SORBS1	IGR-opensea	HYPO	-0.125292	0.000600495
cg22026360	12	113376264	OAS3	5'UTR-island	HYPER	0.207721	0.000602462
cg04952622	3	188067331	LPP	5'UTR-opensea	HYPER	0.0967263	0.000603685
cg03315691	1	170038582	KIFAP3	TSS1500-opensea	HYPO	-0.116187	0.00060765
cg14118662	5	37740175	WDR70	Body-opensea	HYPER	0.128263	0.000607676
cg00620940	19	38319984	LOC100631378	Body-opensea	HYPO	-0.115844	0.000609647
cg04550693	15	78731229	IREB2	Body-shore	HYPO	-0.0864077	0.000610661
cg25212301	15	56993942	ZNF280D	Body-opensea	HYPER	0.088987	0.000611275
cg03806693	22	41940476	POLR3H	5'UTR-island	HYPER	0.154389	0.00061313
cg02034516	7	95951479	SLC25A13	TSS200-island	HYPER	0.101152	0.00061471
cg03966708	1	112302816	DDX20	Body-shelf	HYPER	0.111623	0.000615129
cg05652551	3	142383107	PLS1	Body-opensea	HYPER	0.0697958	0.000616772
cg04576021	6	32784255	TAP2	Body-opensea	HYPO	-0.168803	0.000616836
cg03192421	20	10643245	JAG1	Body-opensea	HYPER	0.141548	0.000617065
cg03415909	14	35515417	FAM177A1	5'UTR-island	HYPER	0.0558247	0.000617697
cg01114648	6	169041913	SMOC2	Body-opensea	HYPO	-0.159755	0.000619567
cg19124521	2	128990465	HS6ST1	IGR-shore	HYPO	-0.119156	0.000621031
cg16123908	16	15584491	BMERB1	Body-opensea	HYPER	0.0929114	0.000621436
cg15326741	5	172840349	STC2	IGR-opensea	HYPO	-0.0683693	0.000622511
cg17242596	11	132527296	OPCML	Body-opensea	HYPO	-0.107458	0.000624793
cg10771121	1	232853704	MAP10	IGR-opensea	HYPO	-0.137371	0.000625049
cg15655110	19	12915121	RNASEH2A	IGR-island	HYPER	0.146043	0.000625367
cg13262909	6	150070030	PCMT1	TSS1500-shore	HYPO	-0.216808	0.000625562
cg11066580	7	4786879	FOXK1	Body-island	HYPO	-0.183047	0.000625706
cg21941299	1	120281896	PHGDH	Body-opensea	HYPO	-0.0890615	0.000625751
cg07103225	19	53117855	ZNF83	5'UTR-opensea	HYPER	0.0678165	0.000626707
cg10118513	14	100632950	DEGS2	IGR-opensea	HYPO	-0.419923	0.000627499
cg04738224	19	15618961	CYP4F22	TSS1500-shore	HYPO	-0.19052	0.000630522
cg05167916	13	111061859	COL4A2	Body-opensea	HYPER	0.113939	0.000631439
cg07014127	16	89598267	SPG7	Body-opensea	HYPER	0.109933	0.000632058
cg22504778	17	40950793	COA3	TSS200-island	HYPER	0.126998	0.00063218
cg05664895	5	168195173	SLIT3	Body-opensea	HYPO	-0.0558005	0.000632627
cg23637008	17	79533765	NPLOC4	TSS200-opensea	HYPO	-0.108851	0.000633744
cg27148807	12	102514064	PARPBP	5'UTR-island	HYPER	0.11185	0.000634072
cg15445628	9	140477090	ZMYND19	Body-shelf	HYPER	0.0917397	0.000634146
cg01445399	1	87596934	LINC01140	Body-shore	HYPO	-0.0807636	0.000635784
cg14431306	9	125613661	RC3H2	Body-opensea	HYPER	0.0800817	0.000636159
cg16657724	10	50916667	C10orf53	3'UTR-opensea	HYPO	-0.106338	0.000636755
cg01677098	8	54935025	TCEA1	TSS200-island	HYPER	0.0552247	0.000637046
cg10198171	18	77569776	KCNG2	IGR-island	HYPO	-0.10231	0.000638066
cg19703826	16	3185452	ZNF213	5'UTR-shore	HYPO	-0.102417	0.00063901
cg09136245	11	20631761	SLC6A5	Body-opensea	HYPER	0.153467	0.000639034
cg17008013	3	129168726	IFT122	ExonBnd-opensea	HYPER	0.141351	0.000639742
cg05594356	16	66167876	CDH5	IGR-opensea	HYPER	0.129491	0.000640667
cg09431013	14	74983580	LTBP2	Body-opensea	HYPER	0.0587142	0.000641275
cg04370575	6	26537479	HMGN4	TSS1500-shore	HYPER	0.102365	0.000641452
cg16120485	16	58455385	GINS3	IGR-opensea	HYPER	0.135908	0.000642218
cg08899795	20	42682700	TOX2	Body-opensea	HYPO	-0.0975271	0.000644471
cg08006166	3	176914264	TBL1XR1	5'UTR-shore	HYPER	0.0869409	0.000646638
cg12497543	10	97515377	ENTPD1	TSS1500-opensea	HYPO	-0.139638	0.000650506
cg10546252	22	24384294	GSTT1	TSS200-island	HYPER	0.636115	0.000650766
cg27420766	7	131021841	MKLN1	Body-opensea	HYPO	-0.177744	0.00065131
cg05689247	1	40106638	HEYL	TSS1500-shore	HYPER	0.0939479	0.000652774
cg00824584	1	182584188	LINC01686	TSS200-island	HYPER	0.15674	0.000654669
cg18255595	13	20735871	GJA3	TSS1500-island	HYPER	0.142857	0.000656085
cg22489549	1	27212361	GPN2	Body-shelf	HYPER	0.0856642	0.000656588
cg18046441	16	90102494	GAS8	Body-opensea	HYPER	0.0784444	0.000660045
cg10496251	17	10374081	MYH4	TSS1500-opensea	HYPER	0.102089	0.000660497
cg04484304	11	73897097	PPME1	Body-opensea	HYPER	0.0669084	0.000661629
cg19738653	8	22550829	EGR3	TSS1500-island	HYPER	0.0737524	0.0006618
cg10796602	5	145883453	TCERG1	Body-opensea	HYPO	-0.075931	0.000661905
cg14040875	1	101872517	RNU6-31P	IGR-opensea	HYPO	-0.108724	0.000663049
cg13635928	7	93105319	CALCR	Body-opensea	HYPO	-0.130946	0.00066572
cg20273422	2	310224	ALKAL2	IGR-shore	HYPO	-0.140337	0.000666955
cg12027248	8	2820857	CSMD1	Body-opensea	HYPER	0.0980739	0.000668357
cg18296707	17	37824517	PNMT	Body-island	HYPER	0.201588	0.000668391
cg10374872	21	37692457	MORC3	TSS200-island	HYPER	0.0602271	0.000670646
cg10639277	1	5937158	NPHP4	Body-island	HYPO	-0.111633	0.000677063
cg00110191	3	58203083	DNASE1L3	IGR-opensea	HYPO	-0.098373	0.000677857
cg17611391	1	150209194	ANP32E	TSS1500-shore	HYPO	-0.117032	0.000680038
cg19539004	22	30643376	LIF	TSS1500-shore	HYPER	0.0584654	0.000685152
cg08581021	6	170590562	DLL1	IGR-shore	HYPO	-0.13653	0.000685383
cg11408493	4	331338	ZNF141	TSS1500-island	HYPER	0.0878616	0.000686599
cg22946979	5	138625832	MATR3	5'UTR-shelf	HYPER	0.0588711	0.000689466
cg01108642	16	77103259	MON1B	IGR-opensea	HYPO	-0.154984	0.000689615
cg16658346	20	34542744	SCAND1	TSS1500-island	HYPER	0.119891	0.00069017
cg08415281	4	57253721	AASDH	TSS200-island	HYPO	-0.116838	0.000691759
cg06003026	16	25026930	ARHGAP17	TSS1500-shore	HYPER	0.179163	0.000692849
cg16826554	4	115306572	UGT8	IGR-opensea	HYPER	0.0773402	0.000693409
cg25587684	12	83289396	TMTC2	Body-opensea	HYPER	0.0932007	0.000694376
cg05250654	2	3622760	RPS7	TSS200-island	HYPER	0.18322	0.00069567
cg03086236	16	30033092	BOLA2	IGR-island	HYPO	-0.107732	0.000696056
cg05337607	16	1723984	CRAMP1	Body-shelf	HYPER	0.0983688	0.000696169
cg01848236	2	32600677	BIRC6	Body-opensea	HYPER	0.0811771	0.000696213
cg15421236	8	125384727	TMEM65	5'UTR-island	HYPER	0.0822915	0.000696287
cg01661350	13	70682098	ATXN8OS	1stExon-island	HYPER	0.134325	0.000696337
cg08665810	2	242498021	BOK-AS1	TSS200-island	HYPO	-0.142734	0.000696499
cg03718279	1	53704425	LOC100507564	TSS200-island	HYPO	-0.164316	0.000697193
cg16024274	6	49877534	CRISP1	IGR-opensea	HYPER	0.103555	0.00070198
cg25667337	2	96812944	DUSP2	IGR-shore	HYPER	0.0593542	0.000704006
cg20825588	1	109969527	PSMA5	TSS1500-island	HYPER	0.0998035	0.000704698
cg06680762	5	72798322	BTF3	Body-shelf	HYPO	-0.0838223	0.000706122
cg27002178	8	57027287	MOS	TSS1500-shore	HYPO	-0.156666	0.000708359
cg16532643	6	34111750	GRM4	IGR-island	HYPER	0.173671	0.000710718
cg23283320	21	48055893	PRMT2	5'UTR-island	HYPO	-0.133243	0.000710728
cg04012008	6	166879297	RPS6KA2	TSS1500-opensea	HYPO	-0.116831	0.000710747
cg11250048	17	42264284	TMUB2	TSS1500-island	HYPER	0.0948926	0.000714336
cg20534200	22	43694691	SCUBE1	Body-opensea	HYPER	0.0780978	0.000714523
cg19947463	7	1113237	C7orf50	Body-opensea	HYPO	-0.118114	0.000715603
cg08842004	2	47238958	TTC7A	Body-opensea	HYPER	0.150473	0.000718459
cg18180710	14	58894604	KIAA0586	5'UTR-shore	HYPER	0.33479	0.00072074
cg27294719	13	102885998	FGF14	Body-opensea	HYPO	-0.120456	0.000722054
cg01663603	20	48099343	KCNB1	TSS200-island	HYPER	0.0611121	0.000723551
cg24138916	17	4500142	SMTNL2	Body-island	HYPER	0.119146	0.000725691
cg05933327	22	32242421	DEPDC5	Body-opensea	HYPO	-0.109228	0.000728508
cg24896090	11	62379703	EML3	TSS1500-island	HYPO	-0.0970637	0.000729614
cg00080582	9	123068956	MIR147A	IGR-opensea	HYPER	0.104225	0.000729752
cg19631876	12	117901264	KSR2	3'UTR-opensea	HYPER	0.0955173	0.000730243
cg24637417	12	51636921	DAZAP2	3'UTR-shelf	HYPO	-0.0702886	0.000731918
cg21150486	8	26148993	PPP2R2A	TSS200-island	HYPER	0.0594654	0.000732898
cg09886243	3	137906843	ARMC8	5'UTR-island	HYPER	0.148781	0.000734815
cg12851880	3	186314562	DNAJB11	IGR-opensea	HYPO	-0.0793088	0.000734904
cg20053681	11	115111933	CADM1	Body-opensea	HYPER	0.0717282	0.000738218
cg19759454	14	103058807	RCOR1	TSS1500-island	HYPER	0.0575776	0.000741126
cg02768912	1	2216264	SKI	Body-shelf	HYPO	-0.12843	0.000744611
cg08128089	15	24219042	PWRN2	TSS1500-opensea	HYPO	-0.0994634	0.000745836
cg09907840	11	82868133	PCF11	TSS200-island	HYPER	0.0734686	0.000746428
cg18324806	3	120214753	FSTL1	IGR-opensea	HYPO	-0.125865	0.000746532
cg25445931	3	142575504	PCOLCE2	Body-opensea	HYPO	-0.143111	0.000748518
cg10654510	21	43441482	ZBTB21	TSS1500-opensea	HYPO	-0.132765	0.000749217
cg09244477	2	118753006	CCDC93	ExonBnd-opensea	HYPO	-0.0670978	0.000749256
cg13268038	21	45018825	HSF2BP	Body-opensea	HYPER	0.105536	0.000749765
cg07741754	11	66357482	CCDC87	IGR-shelf	HYPER	0.0735957	0.000750274
cg00368433	5	82978437	HAPLN1	5'UTR-opensea	HYPER	0.09277	0.000750383
cg15805258	16	20335392	GP2	Body-opensea	HYPO	-0.0967492	0.000750423
cg20276156	7	93204739	CALCR	TSS1500-shore	HYPER	0.0894979	0.000752724
cg21328202	11	8194785	RIC3	IGR-opensea	HYPO	-0.0854422	0.000755013
cg25582867	4	56860292	CEP135	Body-opensea	HYPO	-0.129348	0.000755096
cg04901044	9	133911565	LAMC3	Body-island	HYPO	-0.152981	0.000758722
cg03046264	1	6614344	NOL9	TSS1500-island	HYPER	0.114323	0.000758796
cg00998168	1	1590443	CDK11B	Body-island	HYPER	0.0905386	0.00075992
cg25948801	11	72980146	P2RY6	TSS1500-opensea	HYPO	-0.176438	0.000763954
cg00090767	14	65569376	MAX	TSS200-island	HYPER	0.157879	0.0007653
cg19761211	16	70415365	ST3GAL2	3'UTR-island	HYPER	0.173191	0.000765907
cg16119835	14	23306850	MMP14	Body-island	HYPO	-0.132097	0.000767827
cg22754963	2	168037733	XIRP2	Body-opensea	HYPO	-0.128323	0.000768432
cg05437692	4	149362435	NR3C2	5'UTR-shore	HYPO	-0.0957955	0.000774097
cg02454053	15	85327774	ZNF592	Body-opensea	HYPER	0.133186	0.000774419
cg20015368	16	1402039	GNPTG	TSS200-island	HYPO	-0.0565868	0.000774663
cg20721147	19	46412245	NANOS2	IGR-opensea	HYPER	0.0852351	0.000775242
cg21781988	10	101287742	NKX2-3	IGR-island	HYPO	-0.142844	0.000775286
cg10445449	13	100644420	ZIC2	IGR-shore	HYPER	0.124632	0.000776383
cg04094067	16	570658	RAB11FIP3	Body-opensea	HYPER	0.066267	0.000777195
cg00059659	2	204479424	RAPH1	IGR-opensea	HYPO	-0.081137	0.000778336
cg15281812	10	120000777	CASC2	IGR-opensea	HYPO	-0.14423	0.000779122
cg25133339	19	17448198	GTPBP3	TSS200-island	HYPER	0.148361	0.000779456
cg19658926	7	26240443	HNRNPA2B1	TSS1500-island	HYPER	0.0540403	0.00078016
cg19935505	3	33482718	UBP1	TSS1500-island	HYPER	0.113203	0.000783959
cg19184934	13	95364921	SOX21	TSS1500-island	HYPO	-0.110829	0.000784792
cg07115366	21	21272143	LINC00320	IGR-opensea	HYPER	0.0907438	0.000791061
cg18600586	18	38484251	KC6	IGR-opensea	HYPER	0.130168	0.000791495
cg07132557	8	80967149	TPD52	Body-opensea	HYPO	-0.0827829	0.000792167
cg09006543	13	32828759	FRY	Body-opensea	HYPO	-0.0930241	0.000793508
cg20706446	11	7483080	SYT9	Body-opensea	HYPO	-0.105185	0.000793549
cg26993729	4	155665093	LRAT	TSS200-island	HYPO	-0.0719887	0.000796195
cg02174328	6	149943808	KATNA1	Body-opensea	HYPER	0.121653	0.000797166
cg26559509	7	766384	PRKAR1B	5'UTR-island	HYPER	0.0565426	0.000798187
cg25746686	5	95480168	MIR583	Body-opensea	HYPO	-0.103194	0.000798465
cg03090436	6	71121859	FAM135A	TSS1500-shore	HYPO	-0.174287	0.00079891
cg06346696	3	50365798	TUSC2	TSS200-island	HYPER	0.146843	0.000802735
cg19110943	14	55565087	MAPK1IP1L	IGR-opensea	HYPO	-0.100618	0.000803059
cg21804530	16	70295138	AARS	Body-opensea	HYPER	0.0841521	0.000803802
cg06024696	10	64377688	ZNF365	Body-opensea	HYPO	-0.0829925	0.000803904
cg16614313	1	204494493	MDM4	5'UTR-opensea	HYPER	0.114221	0.000804132
cg09449034	19	46120093	EML2	ExonBnd-shore	HYPER	0.0720071	0.000804675
cg05137159	1	144534187	NBPF8	IGR-shore	HYPER	0.125228	0.000804913
cg09969248	2	231177451	SP140	3'UTR-opensea	HYPO	-0.164984	0.000806099
cg15617639	10	82050762	MAT1A	TSS1500-opensea	HYPER	0.0924468	0.000808506
cg10013877	4	23671027	PPARGC1A	IGR-opensea	HYPER	0.0914605	0.000809436
cg01328691	1	57756737	DAB1	5'UTR-opensea	HYPO	-0.0723994	0.000810228
cg17907739	17	74387481	UBE2O	Body-opensea	HYPO	-0.0944048	0.000812354
cg00915507	15	33430145	FMN1	Body-opensea	HYPER	0.147736	0.000813175
cg16363708	16	73322626	LINC01568	IGR-opensea	HYPO	-0.0729145	0.000813437
cg24232388	10	64752050	NRBF2	IGR-opensea	HYPER	0.185847	0.000816757
cg17413120	12	132340461	MMP17	IGR-opensea	HYPO	-0.0782795	0.000819972
cg08958350	17	62056780	SCN4A	IGR-opensea	HYPER	0.047305	0.000821189
cg02679779	5	153417925	FAM114A2	5'UTR-shore	HYPER	0.113421	0.000825204
cg04486528	7	147727995	CNTNAP2	Body-opensea	HYPO	-0.114945	0.000825317
cg02010013	5	4629573	LINC01020	IGR-opensea	HYPO	-0.0508994	0.000826389
cg19367454	19	11350012	DOCK6	TSS1500-shelf	HYPER	0.0965377	0.00082684
cg03907487	2	235916140	SH3BP4	5'UTR-opensea	HYPER	0.0652392	0.000829322
cg23145732	12	125067353	NCOR2	IGR-opensea	HYPO	-0.0847566	0.000829336
cg21721489	13	31035654	HMGB1	Body-opensea	HYPER	0.136936	0.000829468
cg20972814	2	131769182	ARHGEF4	Body-opensea	HYPO	-0.0858444	0.00082948
cg09409845	8	128657791	MYC	IGR-opensea	HYPER	0.118193	0.000831658
cg04085339	1	174967695	CACYBP	TSS1500-shore	HYPER	0.0972982	0.000831662
cg25573066	2	8752058	ID2	IGR-opensea	HYPER	0.10745	0.000832655
cg11855587	13	111746866	ARHGEF7	IGR-shore	HYPO	-0.0937999	0.000833163
cg03335207	3	135911783	MSL2	5'UTR-shelf	HYPER	0.210489	0.000834838
cg17601761	9	131534363	ZER1	TSS200-island	HYPER	0.15791	0.000838334
cg15180801	19	49717361	TRPM4	IGR-shelf	HYPO	-0.105494	0.000840167
cg02762440	5	71014792	CARTPT	TSS200-shore	HYPO	-0.175879	0.000841209
cg10224107	19	47813130	C5AR1	5'UTR-opensea	HYPO	-0.0606845	0.0008429
cg08370718	15	49913307	DTWD1	1stExon-island	HYPER	0.0606566	0.000843383
cg16700650	16	69344975	VPS4A	TSS1500-shore	HYPER	0.0597258	0.000844625
cg17177336	7	139026384	LUC7L2	Body-shore	HYPER	0.106318	0.000844679
cg09907658	6	150205989	RAET1E	Body-opensea	HYPO	-0.0652999	0.000846676
cg06244897	13	33452313	LINC00423	Body-opensea	HYPER	0.0633973	0.00084725
cg18493069	6	108582623	SNX3	TSS200-island	HYPER	0.231112	0.000849223
cg03506979	2	187558881	FAM171B	5'UTR-island	HYPER	0.138516	0.000849462
cg12543276	1	52199551	OSBPL9	5'UTR-shelf	HYPER	0.105053	0.000849481
cg07950353	3	173450857	NLGN1	Body-opensea	HYPO	-0.0989666	0.000849953
cg26554952	12	12510067	BORCS5	5'UTR-island	HYPER	0.0600709	0.000852202
cg23700226	2	122406990	CLASP1	TSS1500-island	HYPER	0.0671092	0.000854066
cg07128245	3	134205020	CEP63	5'UTR-island	HYPER	0.0549643	0.000855166
cg08396782	6	165240591	C6orf118	IGR-opensea	HYPER	0.145066	0.000855594
cg27646205	19	11545491	CCDC151	Body-shore	HYPO	-0.0917447	0.00085716
cg18196647	17	28619332	BLMH	TSS200-shore	HYPER	0.101585	0.000858385
cg07617636	7	151519325	PRKAG2	Body-opensea	HYPER	0.0944451	0.000862442
cg07782472	1	59187923	MYSM1	IGR-opensea	HYPER	0.0996587	0.000862728
cg04396931	5	208042	CCDC127	Body-shelf	HYPER	0.0941516	0.000863097
cg11299012	5	177647755	PHYKPL	Body-opensea	HYPER	0.1396	0.00086342
cg12684420	17	7096932	DLG4	Body-opensea	HYPER	0.0872802	0.000865043
cg05725804	5	114516219	TRIM36	1stExon-island	HYPER	0.153961	0.000865399
cg01238044	22	24384105	GSTT1	Body-shore	HYPER	0.747212	0.00086682
cg11729019	12	7188330	C1R	Body-opensea	HYPO	-0.104824	0.000866877
cg05128278	9	132884650	GPR107	Body-opensea	HYPER	0.0837272	0.000867495
cg02682255	20	13753052	ESF1	Body-opensea	HYPER	0.10622	0.000868637
cg19641813	12	76426611	PHLDA1	TSS1500-shore	HYPO	-0.141627	0.000871082
cg10545854	17	47755799	SPOP	TSS1500-shore	HYPO	-0.201348	0.000871949
cg01957599	4	89631033	FAM13A-AS1	Body-opensea	HYPER	0.0746368	0.00087233
cg18368637	6	144179905	LTV1	Body-opensea	HYPO	-0.0863821	0.000872942
cg16915982	12	23966285	SOX5	Body-opensea	HYPER	0.099197	0.000875008
cg26380706	8	121864139	SNTB1	IGR-opensea	HYPO	-0.0943506	0.000875289
cg08763673	5	122152740	SNX2	Body-opensea	HYPO	-0.0789125	0.00087554
cg26416074	13	46688810	CPB2	IGR-opensea	HYPER	0.103145	0.000879753
cg22969689	5	96845117	RIOK2	IGR-opensea	HYPO	-0.0857	0.000879873
cg05144147	10	6018955	IL15RA	Body-island	HYPER	0.165583	0.000880657
cg25141490	5	148759090	IL17B	TSS1500-opensea	HYPER	0.100233	0.000881756
cg12578739	11	85522305	SYTL2	TSS200-shore	HYPER	0.492576	0.000881918
cg25403856	2	225820242	DOCK10	Body-opensea	HYPER	0.0697334	0.000883028
cg05543117	4	173569893	GALNTL6	Body-opensea	HYPER	0.103243	0.000883282
cg23410003	12	130291733	TMEM132D	Body-opensea	HYPER	0.102954	0.000887325
cg16540921	16	86588494	MTHFSD	Body-island	HYPER	0.0731359	0.000890063
cg11131117	7	1891496	MAD1L1	Body-shore	HYPO	-0.24442	0.000892003
cg13536309	6	27572842	LINC01012	IGR-opensea	HYPO	-0.125668	0.000893078
cg23797020	7	2049956	MAD1L1	Body-opensea	HYPER	0.0982336	0.000893347
cg18567882	11	126819131	KIRREL3	Body-opensea	HYPER	0.0775921	0.000893651
cg26766798	16	2246354	CASKIN1	1stExon-island	HYPER	0.0603273	0.000893696
cg03819089	2	66298217	MIR4778	IGR-opensea	HYPER	0.0788003	0.00089423
cg21268456	11	73881389	C2CD3	TSS1500-shore	HYPER	0.0779833	0.000894641
cg14307687	7	28668659	CREB5	Body-opensea	HYPER	0.060883	0.000897299
cg23590207	12	1879444	ADIPOR2	Body-opensea	HYPO	-0.261685	0.000899366
cg12482557	8	6693103	XKR5	1stExon-island	HYPER	0.269087	0.000899898
cg22159483	17	1588198	PRPF8	TSS200-island	HYPER	0.103598	0.000900589
cg19786441	13	47127298	LRCH1	5'UTR-island	HYPER	0.0610438	0.000901343
cg09916387	4	24212366	PPARGC1A	IGR-opensea	HYPER	0.0907679	0.000901932
cg18859033	1	153581793	S100A16	5'UTR-opensea	HYPER	0.0885759	0.000901954
cg17692510	11	107522933	ELMOD1	Body-opensea	HYPO	-0.0867734	0.000903097
cg12545533	1	114364934	PTPN22	Body-opensea	HYPO	-0.11516	0.000903715
cg02089672	11	117103880	RNF214	TSS1500-island	HYPER	0.134142	0.00090431
cg07087232	6	168918216	SMOC2	Body-shore	HYPO	-0.109699	0.000908318
cg20597575	14	101172763	DLK1	IGR-shelf	HYPER	0.0693958	0.000908979
cg12992838	11	111742315	ALG9	TSS1500-shore	HYPER	0.0737277	0.000910421
cg01281993	16	11374090	RMI2	IGR-shelf	HYPER	0.0804588	0.00091255
cg16577670	2	192234599	MYO1B	Body-opensea	HYPO	-0.0907454	0.000913885
cg18062546	1	55950723	MIR4422	IGR-opensea	HYPO	-0.065435	0.000914599
cg02187276	19	11063618	SMARCA4	IGR-opensea	HYPER	0.0676007	0.000914882
cg10396764	3	71633196	FOXP1	TSS1500-island	HYPER	0.15481	0.000918058
cg16276748	10	121671457	SEC23IP	Body-opensea	HYPER	0.0727126	0.000918311
cg16956268	9	123342682	CDK5RAP2	TSS1500-shore	HYPER	0.118704	0.000918576
cg15425253	3	184191003	CHRD	IGR-opensea	HYPO	-0.145875	0.000921862
cg25500890	7	73082059	VPS37D	TSS200-island	HYPER	0.0572423	0.000923917
cg27066829	19	6737003	GPR108	5'UTR-shore	HYPO	-0.109481	0.000929226
cg06437446	17	80939885	B3GNTL1	Body-opensea	HYPER	0.150997	0.000929304
cg24921795	3	58519702	ACOX2	ExonBnd-opensea	HYPER	0.109589	0.000933272
cg01872947	16	67580610	RIPOR1	3'UTR-opensea	HYPO	-0.0944748	0.000934819
cg27435667	14	96328764	TUNAR	IGR-opensea	HYPO	-0.107583	0.000935099
cg17297015	1	147380038	GJA8	5'UTR-shore	HYPO	-0.083629	0.000935349
cg07573085	4	1832536	LETM1	Body-shelf	HYPO	-0.0978305	0.000936861
cg02250259	7	27273366	EVX1	IGR-shore	HYPER	0.144763	0.000937372
cg03161093	9	72427385	C9orf135-DT	IGR-opensea	HYPO	-0.163665	0.000939833
cg26038465	22	38610514	MAFF	Body-island	HYPO	-0.237994	0.000940285
cg21921260	19	40865251	PLD3	TSS1500-opensea	HYPO	-0.0801015	0.000941057
cg15642200	5	146833470	DPYSL3	TSS1500-island	HYPO	-0.111313	0.000941354
cg02315376	13	27977228	GTF3A	IGR-opensea	HYPO	-0.215447	0.000942607
cg20656136	9	77357904	TRPM6	Body-opensea	HYPO	-0.100692	0.000944116
cg15679747	8	122755315	HAS2-AS1	IGR-opensea	HYPO	-0.165275	0.000944954
cg07338077	22	38003207	GGA1	TSS1500-shore	HYPO	-0.0659412	0.000945777
cg23250795	11	130059791	ST14	Body-shore	HYPO	-0.160504	0.000950134
cg22641430	2	51379080	NRXN1	IGR-opensea	HYPO	-0.156723	0.000953178
cg16874744	4	39094536	KLHL5	Body-opensea	HYPO	-0.0899802	0.00095601
cg14079239	9	22148135	CDKN2B-AS1	IGR-opensea	HYPER	0.110001	0.000956757
cg05110803	15	99385323	IGF1R	Body-opensea	HYPER	0.105253	0.000958021
cg25974881	16	89423869	ANKRD11	Body-opensea	HYPER	0.110471	0.000960845
cg20577468	8	80803196	TPD52	IGR-shore	HYPER	0.107965	0.000962343
cg13925683	2	219135231	PNKD	5'UTR-island	HYPER	0.0577804	0.000962374
cg16913843	2	170252472	LRP2	IGR-opensea	HYPER	0.100579	0.000963236
cg14627538	21	48082402	PRMT2	Body-shore	HYPER	0.0580384	0.000963988
cg10251594	6	106433444	PRDM1	IGR-shore	HYPO	-0.170355	0.000965186
cg16229412	16	31153847	PRSS36	Body-island	HYPER	0.101533	0.000969035
cg19747745	21	44817305	SIK1	IGR-shore	HYPER	0.0811407	0.000971185
cg02378663	14	24841791	NFATC4	Body-shelf	HYPER	0.0923835	0.000972549
cg03184441	8	143558509	ADGRB1	Body-island	HYPER	0.112439	0.000973831
cg22071651	9	131852374	DOLPP1	Body-opensea	HYPO	-0.0842432	0.0009774
cg05709567	2	62932482	EHBP1	TSS1500-shore	HYPER	0.0964376	0.000977536
cg05021207	10	97987265	BLNK	Body-opensea	HYPO	-0.129566	0.000978437
cg12459923	20	62654567	PRPF6	Body-opensea	HYPER	0.0695514	0.000979987
cg01919895	14	51027051	ATL1	Body-island	HYPO	-0.118921	0.000983379
cg22735918	22	30115691	CABP7	TSS1500-shore	HYPER	0.0518481	0.000984807
cg05145573	5	1479911	LPCAT1	Body-shelf	HYPO	-0.0840254	0.000989238
cg10000148	14	101447095	SNORD114-20	TSS1500-opensea	HYPO	-0.0946713	0.000990561
cg10952171	14	105125984	MIR4710	IGR-shore	HYPER	0.100018	0.000991227
cg13626802	7	133382395	EXOC4	Body-opensea	HYPO	-0.0769937	0.000991873
cg06486863	18	71932563	CYB5A	Body-opensea	HYPER	0.0678897	0.000993327
cg05143088	6	75994128	TMEM30A	TSS1500-island	HYPER	0.125854	0.000993554
cg19916212	13	78493203	EDNRB	TSS1500-island	HYPER	0.115129	0.000995003
cg01459778	10	100075428	LOXL4	IGR-opensea	HYPER	0.11255	0.000996823
cg22579841	13	20717499	GJA3	5'UTR-shore	HYPO	-0.116443	0.000997514

## Sheet: Table S7. wheeze_DMR
Candidate DMRs associated with wheeze
chromosome	start	end	overlapping.genes	width	no.cpgs	min_smoothed_fdr	Effect Direction	maxdiff_beta	meandiff_beta
chr22	24384105	24384944	GSTT1	840	11	3.22474e-16	HYPER	0.0539797	0.0344337
chr17	80968162	80969749	B3GNTL1	1588	9	2.54531e-07	HYPER	0.0402167	0.0167663
chr5	178986131	178987429	RUFY1	1299	15	8.39367e-06	HYPO	-0.0152086	-0.0086054
chr22	24372913	24374012	AP000351.10	1100	4	1.38094e-05	HYPER	0.0424977	0.0257358
chr1	203320190	203321087	FMOD	898	12	1.38094e-05	HYPO	-0.0268137	-0.0165175
chr11	368351	369414	NA	1064	23	1.38679e-05	HYPER	0.012033	0.00497654
chr10	18689035	18689948	CACNB2	914	11	1.70833e-05	HYPO	-0.0170792	-0.00725773
chr1	115397374	115398123	SYCP1	750	10	1.81383e-05	HYPO	-0.0373266	-0.0142084
chr6	150070030	150070202	NUP43	173	5	8.04492e-05	HYPO	-0.020996	-0.0165867
chr8	27629386	27631148	ESCO2, CCDC25	1763	13	0.000129498	HYPO	-0.0146029	-0.00576308
chr9	96108319	96109145	C9orf129	827	7	0.000133734	HYPO	-0.0295984	-0.0137286
chr2	172972681	172974960	AC104801.1	2280	11	0.000163118	HYPO	-0.0411548	-0.00296432
chr2	242749533	242750561	NEU4, AC114730.3	1029	12	0.000170036	HYPO	-0.0328064	-0.00906154
chr4	25865178	25865955	SMIM20, SEL1L3	778	8	0.000247377	HYPER	0.0137853	0.0083391
chr17	48049952	48051089	DLX4	1138	11	0.000257631	HYPER	0.0149747	0.00874069
chr1	228112806	228113207	WNT9A	402	5	0.000297352	HYPER	0.026052	0.0209858
chr22	23908776	23909533	AP000345.2	758	5	0.000417297	HYPER	0.012757	0.00760684
chr6	30123868	30124942	TRIM10	1075	12	0.000423865	HYPO	-0.0305678	-0.00833682
chr17	77954963	77955556	TBC1D16	594	7	0.000870394	HYPER	0.0325612	0.0112154

## Sheet: Table S8. Mediation Results
Mediation results for 62 CpGs associated with both vitamin C supplementation and FEF25-75 at p<0.001
CpG	CHR	MAPINFO	gene	feature	nearest genes	ACME	95% CI lower	95% CI upper	p.value	p.adj
cg12183021	4	6048242	JAKMIP1	Body	JAKMIP1	0.0635653	0.0206722	0.126798	0	0
cg06938356	5	177987724	COL23A1	Body	COL23A1	0.059026	0.0212121	0.123871	0	0
cg20125846	6	163566689	PACRG	Body	PACRG	0.0511316	0.0169077	0.092546	0	0
cg11525405	3	49895477	TRAIP	TSS1500	CAMKV	0.0499553	0.0115999	0.0978356	0	0
cg12008034	6	33996580	GRM4	Body	GRM4	0.0494402	0.018501	0.0928795	0	0
cg07962463	19	10654420	ATG4D	TSS200	ATG4D	0.0478461	0.0153712	0.0999265	0	0
cg04047892	4	2420661	CFAP99	TSS200	CFAP99	0.0456618	0.0138149	0.0851962	0	0
cg16909635	5	168213641	SLIT3	Body	SLIT3	0.0352853	0.00664365	0.0743859	0	0
cg03869658	4	128886410	MFSD8	5'UTR	MFSD8	0.0338828	0.00792662	0.0672081	0	0
cg26692294	5	6449001	UBE2QL1	5'UTR	UBE2QL1	0.0524655	0.014959	0.099631	0.004	0.0206667
cg13480774	1	166958401	MAEL	TSS200	MAEL	0.0469115	0.0134829	0.0954349	0.004	0.0206667
cg13110204	3	149688376	PFN2	Body	PFN2	0.0410091	0.00920365	0.090936	0.004	0.0206667
cg14806103	8	121457329	MTBP	TSS1500	MRPL13	0.047434	0.00996308	0.090335	0.008	0.0248
cg12706801	11	66456240	SPTBN2	Body	SPTBN2	0.0471436	0.0107324	0.0855951	0.008	0.0248
cg07308931	5	893015	TRIP13	1stExon	TRIP13	0.0413482	0.00981747	0.0829814	0.008	0.0248
cg20785360	4	155548000		IGR	FGG	0.0385072	0.00967416	0.0719713	0.008	0.0248
cg18565132	8	103613344		IGR	ODF1	0.0384138	0.00638127	0.0851701	0.008	0.0248
cg01630479	22	20072709	MIR1306	TSS1500	DGCR8	0.0381954	0.00775693	0.080038	0.008	0.0248
cg15996980	21	35445631	MRPS6	TSS200	SLC5A3	0.0358134	0.00817277	0.0687582	0.008	0.0248
cg15567428	7	81399747	HGF	TSS1500	HGF	0.030284	0.00560473	0.0706111	0.008	0.0248
cg07434433	8	142506957	MROH5	Body	MROH5	0.0439907	0.0105132	0.08708	0.012	0.0354286
cg20635067	6	30552025	ABCF1	Body	ABCF1	0.0482063	0.0111639	0.100215	0.016	0.0381538
cg22252539	7	154581542	DPP6	Body	DPP6	0.0385168	0.00623741	0.0757962	0.016	0.0381538
cg11139684	14	35515356	FAM177A1	TSS1500	FAM177A1	0.0350354	0.00720922	0.0809822	0.016	0.0381538
cg12122340	15	59063113	FAM63B	TSS1500	MINDY2	0.0330035	0.00349647	0.0678852	0.016	0.0381538
cg15876676	13	95655516		IGR	ABCC4	0.0288396	0.00394027	0.0655854	0.016	0.0381538
cg24690722	1	166809144	POGK	5'UTR	POGK	0.0403546	0.00578026	0.0906037	0.02	0.0427586
cg06565620	18	47792949	CCDC11	TSS200	CFAP53	0.0330726	0.00330209	0.0748669	0.02	0.0427586
cg06745752	19	41902940	BCKDHA	TSS1500	BCKDHA	0.0289532	0.00262338	0.0692455	0.02	0.0427586
cg24132021	1	155113047	DPM3	TSS200	DPM3	0.0422806	0.0031393	0.0882555	0.028	0.05425
cg09312564	14	21093138		IGR	OR6S1	0.0339783	0.00218477	0.0686036	0.028	0.05425
cg02329285	2	33812041	FAM98A	Body	FAM98A	0.0270006	0.00147961	0.062559	0.028	0.05425
cg18179039	4	141642191	TBC1D9	Body	TBC1D9	0.0336594	0.00148411	0.0772447	0.032	0.0583529
cg15661989	14	92119484	CATSPERB	Body	CATSPERB	0.021373	0.000821668	0.0587251	0.032	0.0583529
cg14102880	17	915634	ABR	Body	ABR	0.0221214	0.00111846	0.0575206	0.036	0.0637714
cg06430695	3	149015937		IGR	TM4SF18	0.0286836	0.00196311	0.064017	0.04	0.0688889
cg16661042	15	100054579		IGR	MEF2A	0.0233288	0.000260363	0.0519879	0.048	0.0804324
cg00996051	2	64681080	HSPC159	TSS1500	LGALSL	0.0419333	9.61743e-06	0.0867393	0.052	0.0826667
cg11499002	15	55880535	PYGO1	Body	PYGO1	0.0269792	-9.37407e-05	0.0655819	0.052	0.0826667
cg06072165	1	93301984	SNORD21	TSS1500	RPL5	0.023223	-0.000793555	0.0642693	0.056	0.0846829
cg12743500	11	9090880	SCUBE2	Body	SCUBE2	0.0220185	-0.000224619	0.0518944	0.056	0.0846829
cg19539743	4	27225577	LOC101929199	Body	STIM2	0.0206756	-0.000848932	0.0538893	0.06	0.0885714
cg12765405	17	48628455	SPATA20	Body	SPATA20	0.0286359	-0.00106298	0.0638412	0.064	0.0922791
cg02002408	5	132112972	2024-09-08	1stExon	SEPTIN8	0.0323953	-0.00175322	0.0818221	0.08	0.110222
cg02940107	12	51070669	DIP2B	Body	DIP2B	0.0253492	-0.00184296	0.0656149	0.08	0.110222
cg10502280	2	12153924	LOC100506457	Body	MIR4262	0.018196	-0.00197593	0.0504814	0.084	0.113217
cg12473916	1	154943651	SHC1	5'UTR	SHC1	0.0251598	-0.00257835	0.0607422	0.088	0.116085
cg15918921	2	74212782		IGR	TET3	0.0180853	-0.00296522	0.0478212	0.112	0.144667
cg05042484	3	128484500	RAB7A	5'UTR	RAB7A	0.0173	-0.00231523	0.0494671	0.124	0.156898
cg05132782	7	150126392		IGR	LINC00996	0.0114878	-0.00182915	0.0438715	0.136	0.16864
cg05365735	2	208635637	FZD5	TSS1500	FZD5	0.0176487	-0.00888831	0.0513607	0.164	0.199373
cg01785359	8	38757652	PLEKHA2	TSS1500	PLEKHA2	0.0167359	-0.00687204	0.0537914	0.22	0.262038
cg05587627	11	118657363	DDX6	5'UTR	DDX6	0.0156364	-0.00846485	0.0464895	0.224	0.262038
cg10150421	4	48909039	OCIAD2	TSS200	OCIAD2	0.0216866	-0.0128571	0.0591994	0.252	0.289333
cg10393006	11	118772531	BCL9L	Body	BCL9L	0.0113219	-0.0100943	0.038858	0.34	0.376429
cg25885358	22	43263929		IGR	PACSIN2	0.00765635	-0.00646526	0.0280993	0.336	0.376429
cg19216211	8	22455986	C8orf58	TSS1500	PDLIM2	0.0113096	-0.0136909	0.0464918	0.448	0.487298
cg26274891	13	114843594	RASA3	Body	RASA3	0.00223306	-0.0111378	0.0207923	0.676	0.722621
cg26987720	17	79032999	BAIAP2	Body	BAIAP2	0.00268641	-0.01107	0.0240604	0.708	0.735733
cg15533029	6	30794995	LINC00243	Body	DDR1	0.00246858	-0.010937	0.0198193	0.712	0.735733
cg23419907	2	220154319		IGR	PTPRN	0.00110817	-0.0134845	0.0210203	0.848	0.861902
cg08142094	16	85731256		IGR	GINS2	0.000204779	-0.0170907	0.0201812	0.928	0.928

## Sheet: Table S9. Overlap Gene Enrich
Enrichment of biological pathways and phenotypes in 48 genes annotated to DMCs associated with vitamin C, lung function, and wheeze
Overlapping Gene List		#category	term ID	term description	observed gene count	background gene count	strength	false discovery rate	matching proteins in your network (labels)
MIR9-3HG		Biological Process	GO:0048856	Anatomical structure development	30	5402	0.36	0.0032	IGSF21,CHRM3,HS6ST1,HDAC4,ANKRD11,ITPR1,PPP2R1B,FOXK1,SLIT3,CDK5RAP2,CDH5,CUX1,COL4A2,PARK2,SYNE1,DAB1,RUNX2,PARD3,ARHGEF7,ZIC2,SPAG6,SLC5A3,NRXN1,MAD1L1,TET3,ZNF365,FTO,CMIP,MYC,FOXP1
PAPOLA		Biological Process	GO:0007275	Multicellular organism development	27	5023	0.35	0.0171	IGSF21,CHRM3,HS6ST1,HDAC4,ANKRD11,ITPR1,FOXK1,SLIT3,CDK5RAP2,CDH5,CUX1,COL4A2,PARK2,DAB1,RUNX2,PARD3,ARHGEF7,ZIC2,SLC5A3,NRXN1,MAD1L1,TET3,ZNF365,FTO,CMIP,MYC,FOXP1
COL4A2		Human Phenotype	EFO:0004324	Body weights and measures	31	4126	0.5	4.62e-07	HS6ST1,CDKAL1,FAM177A1,ANKRD11,ITPR1,PPP2R1B,SLIT3,CDK5RAP2,CUX1,COL4A2,PARK2,SYNE1,DAB1,RUNX2,PARD3,ARHGEF7,SPAG6,SLC5A3,ADARB2,PTPRN2,TAX1BP1,GALNT9,NRXN1,MAD1L1,PRKAR1B,ZNF365,FTO,RPS6KA2,GRM4,CMIP,FOXP1
GRM4		Human Phenotype	EFO:0006841	Respiratory disease biomarker	16	1151	0.76	1.92e-05	CHRM3,HDAC4,ANKRD11,ITPR1,COL4A2,PARK2,SYNE1,RUNX2,PARD3,ADARB2,PTPRN2,NRXN1,MAD1L1,FTO,RPS6KA2,FOXP1
SLC5A3		Human Phenotype	EFO:0004339	Body height	20	2089	0.6	5.34e-05	HS6ST1,CDKAL1,ITPR1,SLIT3,CDK5RAP2,CUX1,PARK2,SYNE1,DAB1,RUNX2,PARD3,SPAG6,ADARB2,TAX1BP1,NRXN1,MAD1L1,PRKAR1B,FTO,CMIP,FOXP1
MAD1L1		Human Phenotype	EFO:0004303	Vital signs	15	1265	0.69	0.00031	HS6ST1,HDAC4,CDKAL1,ITPR1,SLIT3,CUX1,COL4A2,SYNE1,ADARB2,PTPRN2,NRXN1,MAD1L1,FTO,RPS6KA2,CMIP
RPS6KA2		Human Phenotype	EFO:0006843	Infectious disease biomarker	14	1108	0.72	0.00035	IGSF21,HS6ST1,CDKAL1,FAM177A1,ANKRD11,ITPR1,PARK2,DAB1,RUNX2,ADARB2,PTPRN2,RPS6KA2,CMIP,FOXP1
PHLDB3		Human Phenotype	HP:0000118	Phenotypic abnormality	29	5134	0.37	0.0005	ST6GAL1,CHRM3,HS6ST1,CLASP1,HDAC4,ASAP2,ANKRD11,ITPR1,PPP2R1B,SLIT3,CDK5RAP2,CUX1,COL4A2,PARK2,SYNE1,DAB1,RUNX2,PARD3,ZIC2,ADARB2,PTPRN2,NRXN1,MAD1L1,PRKAR1B,TET3,FTO,RPS6KA2,MYC,FOXP1
CLASP1		Human Phenotype	EFO:0004713	FEV/FEC ratio	11	679	0.83	0.00062	CHRM3,HDAC4,ANKRD11,ITPR1,COL4A2,PARK2,RUNX2,PARD3,NRXN1,FTO,FOXP1
ST6GAL1		Human Phenotype	EFO:0004784	Self reported educational attainment	13	1006	0.73	0.00062	HDAC4,SLIT3,CUX1,PARK2,DAB1,PARD3,PTPRN2,NRXN1,MAD1L1,TET3,ZNF365,RPS6KA2,FOXP1
CDK15		Human Phenotype	EFO:0003892	Pulmonary function measurement	14	1222	0.68	0.00066	CHRM3,HDAC4,ANKRD11,ITPR1,FOXK1,COL4A2,PARK2,SYNE1,RUNX2,PARD3,NRXN1,MAD1L1,FTO,FOXP1
DAB1		Human Phenotype	EFO:0006848	Mental or behavioural disorder biomarker	16	1634	0.61	0.00066	CHRM3,CDKAL1,FOXK1,CUX1,PARK2,SYNE1,DAB1,ZIC2,PTPRN2,NRXN1,MAD1L1,PRKAR1B,FTO,RPS6KA2,CMIP,FOXP1
CMIP		Human Phenotype	EFO:0004340	Body mass index	14	1263	0.66	0.00078	CDKAL1,SLIT3,PARK2,DAB1,PARD3,ARHGEF7,ADARB2,PTPRN2,GALNT9,NRXN1,MAD1L1,FTO,GRM4,CMIP
TAX1BP1		Human Phenotype	GO:0042493	Response to drug	12	898	0.75	0.00078	IGSF21,CHRM3,CLASP1,CDKAL1,ASAP2,SLIT3,PARK2,DAB1,ADARB2,NRXN1,FTO,FOXP1
HDAC4		Human Phenotype	EFO:0004557	Population measurement	10	611	0.83	0.0011	IGSF21,CHRM3,SLIT3,PARK2,RUNX2,PARD3,ADARB2,PTPRN2,MAD1L1,FTO
ARHGEF7		Human Phenotype	EFO:0004325	Blood pressure	13	1139	0.68	0.0012	HDAC4,CDKAL1,ITPR1,SLIT3,COL4A2,SYNE1,ADARB2,PTPRN2,NRXN1,MAD1L1,FTO,RPS6KA2,CMIP
HS6ST1		Human Phenotype	EFO:0000719	Temporal measurement	14	1356	0.63	0.0013	IGSF21,CDKAL1,CUX1,COL4A2,PARK2,DAB1,RUNX2,ADARB2,PTPRN2,NRXN1,MAD1L1,FTO,CMIP,FOXP1
FOXP1		Human Phenotype	EFO:0006946	Behavioural disinhibition measurement	5	83	1.4	0.0013	CDKAL1,PTPRN2,MAD1L1,FTO,FOXP1
FOXK1		Human Phenotype	EFO:0005671	Smoking behaviour measurement	10	652	0.81	0.0016	IGSF21,DAB1,ADARB2,PTPRN2,NRXN1,MAD1L1,TET3,FTO,RPS6KA2,FOXP1
CDH5		Human Phenotype	EFO:0007821	Hair morphology measurement	9	515	0.86	0.0018	HDAC4,CDKAL1,ANKRD11,ITPR1,COL4A2,RUNX2,ADARB2,FTO,FOXP1
ZNF365		Human Phenotype	EFO:0004247	Mood disorder	4	44	1.58	0.0025	SLIT3,SYNE1,MAD1L1,RPS6KA2
ADARB2		Human Phenotype	EFO:0005105	Lipid or lipoprotein measurement	17	2150	0.52	0.0025	PAPOLA,CHRM3,CDKAL1,ITPR1,PPP2R1B,FOXK1,SLIT3,CUX1,COL4A2,PARK2,DAB1,PTPRN2,NRXN1,FTO,GRM4,CMIP,FOXP1
CDK5RAP2		Human Phenotype	EFO:0006527	Smoking status measurement	9	542	0.84	0.0025	IGSF21,DAB1,ADARB2,PTPRN2,NRXN1,MAD1L1,TET3,FTO,FOXP1
ZIC2		Human Phenotype	EFO:0004747	Protein measurement	29	5855	0.31	0.0026	ST6GAL1,IGSF21,CHRM3,HS6ST1,CLASP1,HDAC4,CDKAL1,FAM177A1,ANKRD11,ITPR1,FOXK1,SLIT3,CUX1,COL4A2,PARK2,SYNE1,DAB1,RUNX2,ADARB2,NRXN1,MAD1L1,PRKAR1B,TET3,ZNF365,FTO,RPS6KA2,GRM4,CMIP,FOXP1
SYNE1		Human Phenotype	GO:0007610	Behavior	11	896	0.71	0.0028	IGSF21,COL4A2,PARK2,DAB1,PTPRN2,NRXN1,MAD1L1,TET3,FTO,CMIP,FOXP1
PARD3		Human Phenotype	EFO:0000408	Disease	14	1529	0.58	0.0035	IGSF21,HDAC4,CDKAL1,ANKRD11,SLIT3,COL4A2,SYNE1,DAB1,PARD3,ADARB2,PTPRN2,MAD1L1,RPS6KA2,FOXP1
MYC		Human Phenotype	EFO:0003925	Cognition	13	1328	0.61	0.0035	HS6ST1,CDKAL1,PHF21B,SLIT3,CUX1,PARK2,DAB1,PARD3,PTPRN2,NRXN1,MAD1L1,ZNF365,FOXP1
IGSF21		Human Phenotype	EFO:0005774	Brain disease	6	203	1.09	0.0035	SLIT3,COL4A2,SYNE1,PTPRN2,MAD1L1,RPS6KA2
ASAP2		Human Phenotype	HP:0011446	Abnormality of higher mental function	17	2298	0.49	0.0041	ST6GAL1,CHRM3,HS6ST1,HDAC4,ANKRD11,ITPR1,CDK5RAP2,CUX1,PARK2,SYNE1,DAB1,ZIC2,ADARB2,NRXN1,PRKAR1B,TET3,FOXP1
FAM177A1		Human Phenotype	EFO:0007877	Risky sexual behaviour measurement	4	59	1.45	0.0047	PTPRN2,MAD1L1,FTO,FOXP1
GALNT9		Human Phenotype	HP:0012638	Abnormal nervous system physiology	20	3153	0.42	0.0047	ST6GAL1,CHRM3,HS6ST1,HDAC4,ANKRD11,ITPR1,CDK5RAP2,CUX1,COL4A2,PARK2,SYNE1,DAB1,RUNX2,ZIC2,ADARB2,NRXN1,PRKAR1B,TET3,FTO,FOXP1
CDKAL1		Human Phenotype	EFO:0008579	Risk-taking behaviour	6	224	1.05	0.005	DAB1,PTPRN2,NRXN1,MAD1L1,TET3,FOXP1
PRKN		Human Phenotype	EFO:0007874	Gut microbiome measurement	8	488	0.83	0.0058	IGSF21,CHRM3,SLIT3,PARK2,PARD3,ADARB2,PTPRN2,MAD1L1
ANKRD11		Human Phenotype	HP:0100543	Cognitive impairment	15	1901	0.52	0.0063	ST6GAL1,CHRM3,HDAC4,ANKRD11,ITPR1,CDK5RAP2,CUX1,PARK2,SYNE1,ZIC2,ADARB2,NRXN1,PRKAR1B,TET3,FOXP1
PTPRN2		Human Phenotype	EFO:0008343	Sex interaction measurement	5	141	1.17	0.0065	IGSF21,SLIT3,COL4A2,FTO,CMIP
SPAG6		Human Phenotype	EFO:0004725	Metabolite measurement	11	1038	0.64	0.0071	HS6ST1,ANKRD11,ITPR1,PARK2,RUNX2,ADARB2,PTPRN2,NRXN1,PRKAR1B,RPS6KA2,CMIP
TET3		Human Phenotype	HP:0000736	Short attention span	7	371	0.9	0.0072	HDAC4,PARK2,SYNE1,ZIC2,PRKAR1B,TET3,FOXP1
PHF21B		Human Phenotype	EFO:0004529	Lipid measurement	15	1959	0.5	0.008	PAPOLA,CHRM3,CDKAL1,ITPR1,PPP2R1B,CUX1,COL4A2,PARK2,DAB1,PTPRN2,NRXN1,FTO,GRM4,CMIP,FOXP1
EEF2KMT		Human Phenotype	HP:0000739	Anxiety	6	274	0.96	0.0119	HS6ST1,PARK2,ZIC2,PRKAR1B,TET3,FOXP1
CHRM3		Human Phenotype	EFO:0004312	Vital capacity	7	409	0.85	0.0122	ITPR1,FOXK1,SYNE1,RUNX2,PARD3,MAD1L1,FOXP1
PRKAR1B		Human Phenotype	EFO:0004586	Complete blood cell count	18	2857	0.42	0.0127	CHRM3,HS6ST1,CDKAL1,FAM177A1,PHLDB3,ANKRD11,ITPR1,PPP2R1B,CUX1,COL4A2,RUNX2,SLC5A3,MAD1L1,PRKAR1B,TET3,FTO,CMIP,FOXP1
SLIT3		Human Phenotype	EFO:0005093	Hip circumference	10	926	0.65	0.0127	FAM177A1,ANKRD11,SLIT3,SYNE1,PARD3,ADARB2,FTO,GRM4,CMIP,FOXP1
RUNX2		Human Phenotype	EFO:0000246	Age	9	746	0.7	0.0133	CDKAL1,CUX1,PARK2,DAB1,ADARB2,PTPRN2,MAD1L1,FTO,CMIP
FTO		Human Phenotype	HP:0000478	Abnormality of the eye	18	2876	0.42	0.0133	HS6ST1,HDAC4,ANKRD11,ITPR1,CDK5RAP2,CUX1,COL4A2,PARK2,SYNE1,DAB1,RUNX2,PARD3,ZIC2,ADARB2,NRXN1,MAD1L1,TET3,FOXP1
ITPR1		Human Phenotype	EFO:0006798	Neuritic plaque measurement	3	31	1.61	0.0142	CHRM3,CDKAL1,CMIP
PPP2R1B		Human Phenotype	HP:0000271	Abnormality of the face	17	2644	0.43	0.0153	CHRM3,HS6ST1,HDAC4,ANKRD11,ITPR1,CDK5RAP2,CUX1,PARK2,SYNE1,RUNX2,ZIC2,PTPRN2,NRXN1,TET3,FTO,MYC,FOXP1
CUX1		Human Phenotype	HP:0100022	Abnormality of movement	14	1854	0.5	0.0153	HS6ST1,HDAC4,ITPR1,CDK5RAP2,CUX1,COL4A2,PARK2,SYNE1,DAB1,ZIC2,NRXN1,PRKAR1B,FTO,FOXP1
NRXN1		Human Phenotype	EFO:0004298	Cardiovascular measurement	16	2382	0.45	0.0157	ST6GAL1,CHRM3,HS6ST1,CDKAL1,ANKRD11,FOXK1,CUX1,COL4A2,PARK2,DAB1,RUNX2,ADARB2,PTPRN2,FTO,CMIP,FOXP1
		Human Phenotype	EFO:0004464	Brain measurement	11	1177	0.59	0.016	CHRM3,CDKAL1,CUX1,COL4A2,DAB1,RUNX2,PARD3,ARHGEF7,NRXN1,MAD1L1,FOXP1
		Human Phenotype	EFO:0010088	Beverage consumption measurement	5	188	1.04	0.017	PARK2,MAD1L1,TET3,ZNF365,FTO
		Human Phenotype	EFO:0004530	Triglyceride measurement	9	791	0.68	0.0172	ITPR1,PPP2R1B,COL4A2,PARK2,DAB1,PTPRN2,NRXN1,FTO,CMIP
		Human Phenotype	EFO:0006930	Brain volume measurement	8	612	0.74	0.0172	CUX1,COL4A2,DAB1,RUNX2,ARHGEF7,NRXN1,MAD1L1,FOXP1
		Human Phenotype	HP:0002011	Morphological central nervous system abnormality	16	2415	0.44	0.0172	HS6ST1,HDAC4,ANKRD11,ITPR1,CDK5RAP2,CUX1,COL4A2,PARK2,SYNE1,DAB1,RUNX2,ZIC2,PRKAR1B,TET3,FTO,FOXP1
		Human Phenotype	HP:0004474	Persistent open anterior fontanelle	2	5	2.22	0.0187	ANKRD11,RUNX2
		Human Phenotype	EFO:0009963	Bipolar I disorder	3	37	1.53	0.0188	SYNE1,MAD1L1,RPS6KA2
		Human Phenotype	EFO:0007015	3-hydroxy-1-methylpropylmercapturic acid measurement	4	105	1.2	0.0204	HS6ST1,ITPR1,RUNX2,NRXN1
		Human Phenotype	EFO:0006941	Grip strength measurement	4	108	1.19	0.0223	ITPR1,MAD1L1,FTO,FOXP1
		Human Phenotype	EFO:0005278	Cardiovascular disease biomarker measurement	15	2232	0.45	0.0228	ST6GAL1,CHRM3,HS6ST1,CDKAL1,ANKRD11,FOXK1,CUX1,COL4A2,PARK2,DAB1,ADARB2,PTPRN2,FTO,CMIP,FOXP1
		Human Phenotype	EFO:0010090	Sweet beverage consumption measurement	2	6	2.14	0.0228	PARK2,FTO
		Human Phenotype	EFO:0006842	Diabetes mellitus biomarker	8	658	0.7	0.0237	ST6GAL1,CDKAL1,ITPR1,COL4A2,ADARB2,MAD1L1,FTO,CMIP
		Human Phenotype	HP:0000153	Abnormality of the mouth	14	1994	0.47	0.0247	CHRM3,HS6ST1,HDAC4,ANKRD11,CDK5RAP2,PARK2,RUNX2,ZIC2,PTPRN2,NRXN1,TET3,FTO,MYC,FOXP1
		Human Phenotype	EFO:0004512	Bone measurement	15	2300	0.43	0.029	HS6ST1,HDAC4,FAM177A1,ANKRD11,SLIT3,COL4A2,SYNE1,RUNX2,PARD3,ADARB2,CDK15,FTO,GRM4,CMIP,FOXP1
		Human Phenotype	EFO:0006335	Systolic blood pressure	9	873	0.63	0.029	HDAC4,CDKAL1,ITPR1,ADARB2,NRXN1,MAD1L1,FTO,RPS6KA2,CMIP
		Human Phenotype	HP:0003808	Abnormal muscle tone	13	1773	0.48	0.029	HS6ST1,HDAC4,ITPR1,CUX1,COL4A2,PARK2,SYNE1,DAB1,ZIC2,NRXN1,TET3,FTO,FOXP1
		Human Phenotype	HP:0004409	Hyposmia	3	47	1.42	0.0305	HS6ST1,PARK2,ZIC2
		Human Phenotype	HP:0000891	Cervical ribs	2	8	2.02	0.0318	ANKRD11,RUNX2
		Human Phenotype	HP:0011804	Abnormal muscle physiology	14	2082	0.45	0.0343	HS6ST1,HDAC4,ITPR1,CUX1,COL4A2,PARK2,SYNE1,DAB1,ZIC2,NRXN1,PRKAR1B,TET3,FTO,FOXP1
		Human Phenotype	EFO:0007737	BMI-adjusted adiponectin measurement	2	9	1.97	0.0378	ST6GAL1,CMIP
		Human Phenotype	HP:0003011	Abnormality of the musculature	15	2380	0.42	0.0383	CHRM3,HS6ST1,HDAC4,ITPR1,CUX1,COL4A2,PARK2,SYNE1,DAB1,ZIC2,NRXN1,PRKAR1B,TET3,FTO,FOXP1
		Human Phenotype	EFO:0004703	Age at menarche	5	247	0.93	0.0402	CDKAL1,ADARB2,PTPRN2,MAD1L1,FTO
		Human Phenotype	EFO:0004875	Mathematical ability	8	731	0.66	0.0402	CUX1,PARK2,DAB1,PARD3,PTPRN2,NRXN1,MAD1L1,FOXP1
		Human Phenotype	HP:0000549	Abnormal conjugate eye movement	9	932	0.6	0.0402	ANKRD11,COL4A2,SYNE1,DAB1,ZIC2,ADARB2,NRXN1,TET3,FOXP1
		Human Phenotype	EFO:0004337	Intelligence	8	740	0.65	0.0423	HS6ST1,CDKAL1,CUX1,PARD3,PTPRN2,NRXN1,ZNF365,FOXP1
		Human Phenotype	EFO:0004458	C-reactive protein measurement	6	395	0.8	0.0429	FAM177A1,ITPR1,CUX1,FTO,CMIP,FOXP1
		Human Phenotype	EFO:0008006	Skin aging measurement	3	56	1.35	0.0435	HDAC4,RUNX2,ARHGEF7
		Human Phenotype	EFO:0007825	Balding measurement	5	256	0.91	0.044	HDAC4,CDKAL1,ITPR1,COL4A2,FOXP1
		Human Phenotype	HP:0000708	Behavioral abnormality	13	1891	0.46	0.044	CHRM3,HS6ST1,HDAC4,ITPR1,CUX1,PARK2,SYNE1,RUNX2,ZIC2,NRXN1,PRKAR1B,TET3,FOXP1
		Human Phenotype	EFO:0004632	Nevus count	3	57	1.34	0.0442	HDAC4,CDKAL1,FTO
		Human Phenotype	HP:0001626	Abnormality of the cardiovascular system	15	2435	0.41	0.0442	CHRM3,HS6ST1,HDAC4,ANKRD11,ITPR1,COL4A2,SYNE1,ZIC2,PTPRN2,NRXN1,PRKAR1B,TET3,FTO,MYC,FOXP1
		Human Phenotype	HP:0006519	Alveolar cell carcinoma	2	11	1.88	0.0465	PPP2R1B,PARK2
		Human Phenotype	HP:0007311	Short stepped shuffling gait	2	11	1.88	0.0465	PARK2,PRKAR1B
		DISEASES	DOID:1059	Intellectual disability	8	412	0.91	0.0273	HDAC4,ANKRD11,ITPR1,CDK5RAP2,CUX1,NRXN1,TET3,FOXP1
		TISSUES	BTO:0000282	Head	34	6329	0.35	4.55e-05	PAPOLA,IGSF21,CHRM3,HS6ST1,CLASP1,HDAC4,ASAP2,ITPR1,PPP2R1B,SLIT3,CDK5RAP2,CDH5,CUX1,COL4A2,PARK2,SYNE1,DAB1,RUNX2,ARHGEF7,ZIC2,SPAG6,ADARB2,PTPRN2,TAX1BP1,GALNT9,NRXN1,MAD1L1,PRKAR1B,ZNF365,FTO,RPS6KA2,GRM4,CMIP,FOXP1
		TISSUES	BTO:0000142	Brain	31	5462	0.37	6.49e-05	PAPOLA,CHRM3,HS6ST1,CLASP1,HDAC4,ASAP2,ITPR1,PPP2R1B,SLIT3,CDK5RAP2,CDH5,CUX1,PARK2,SYNE1,DAB1,ARHGEF7,ZIC2,SPAG6,ADARB2,PTPRN2,TAX1BP1,GALNT9,NRXN1,MAD1L1,PRKAR1B,ZNF365,FTO,RPS6KA2,GRM4,CMIP,FOXP1
		UniProt Keywords	KW-0025	Alternative splicing	40	10179	0.21	0.0014	ST6GAL1,PAPOLA,HS6ST1,CLASP1,HDAC4,CDKAL1,FAM177A1,ASAP2,PHLDB3,ITPR1,PPP2R1B,PHF21B,FOXK1,SLIT3,CDK5RAP2,CDH5,CUX1,PARK2,SYNE1,DAB1,RUNX2,PARD3,ARHGEF7,SPAG6,ADARB2,PTPRN2,TAX1BP1,GALNT9,NRXN1,MAD1L1,TET3,ZNF365,FAM86A,CDK15,FTO,RPS6KA2,GRM4,CMIP,MYC,FOXP1
		UniProt Keywords	KW-0597	Phosphoprotein	32	8057	0.22	0.043	ST6GAL1,PAPOLA,CHRM3,CLASP1,HDAC4,CDKAL1,FAM177A1,ASAP2,ANKRD11,ITPR1,FOXK1,CDK5RAP2,CDH5,CUX1,PARK2,SYNE1,DAB1,RUNX2,PARD3,ARHGEF7,ZIC2,SLC5A3,PTPRN2,TAX1BP1,MAD1L1,PRKAR1B,ZNF365,FTO,RPS6KA2,CMIP,MYC,FOXP1
		UniProt Keywords	KW-0991	Mental retardation	7	468	0.79	0.043	HDAC4,ANKRD11,ITPR1,CDK5RAP2,CUX1,NRXN1,FOXP1
		UniProt Keywords	KW-9995	Disease	21	3996	0.34	0.043	HS6ST1,HDAC4,CDKAL1,ANKRD11,ITPR1,CDK5RAP2,CUX1,COL4A2,PARK2,SYNE1,DAB1,RUNX2,PARD3,ZIC2,PTPRN2,NRXN1,MAD1L1,FTO,RPS6KA2,MYC,FOXP1

## Sheet: Table S10. Cor_early_life
FDR significant correlation of 5 year buccal DMC beta values with DNA collected in early life
			5 year buccal vs. 1 year buccal			5 year buccal vs. birth buccal
probe	nearest gene	Comparison	R	pval	FDR	R	pval	FDR
cg24245216	FLJ25758	Vitamin C vs Placebo	0.994243	1.51117e-35	6.90603e-33	0.994666	3.98486e-36	1.82108e-33
cg13632595	RPS16	Vitamin C vs Placebo	0.959123	9.03458e-21	2.0644e-18	0.964873	6.65998e-22	1.5218e-19
cg08574459	RPS6KA2	Vitamin C vs Placebo	0.918195	1.21891e-15	1.85681e-13	0.866798	4.05732e-12	3.70839e-10
cg23544223	PTPN2	Vitamin C vs Placebo	0.880979	6.3625e-13	7.26916e-11	0.883265	4.61748e-13	5.27547e-11
cg00619061	C2CD2	Vitamin C vs Placebo	0.879232	8.09383e-13	7.39776e-11	0.908577	7.88637e-15	1.20136e-12
cg09247459	URI1	Vitamin C vs Placebo	0.812406	1.02794e-09	7.49972e-08	0.860394	8.74952e-12	6.66422e-10
cg22753548	TNNI3	Vitamin C vs Placebo	0.81109	1.14875e-09	7.49972e-08	0.732118	2.61034e-07	7.95283e-06
cg27156172	MEA1	Vitamin C vs Placebo	0.796573	3.70664e-09	2.11742e-07	0.771491	2.28328e-08	7.45326e-07
cg23616741	PGAM2	Vitamin C vs Placebo	0.79084	5.73861e-09	2.91394e-07	0.811075	1.15025e-09	5.25663e-08
cg01119278	DDO	Vitamin C vs Placebo	0.771684	2.25353e-08	1.02986e-06	0.821328	4.72699e-10	2.40026e-08
cg05446659	PNPO	Vitamin C vs Placebo	0.770067	2.51405e-08	1.04447e-06	0.786187	8.10234e-09	3.08564e-07
cg17187183	PDGFRA	Vitamin C vs Placebo	0.74155	1.51527e-07	5.56932e-06	0.77563	1.71883e-08	6.04233e-07
cg23874815	PELI3	Vitamin C vs Placebo	0.740792	1.58427e-07	5.56932e-06	0.790419	5.92273e-09	2.46063e-07
cg08970837	ALG1L2	Vitamin C vs Placebo	0.715905	6.31892e-07	2.06268e-05	0.7107	8.28684e-07	2.36693e-05
cg26575105	FOXO3	Vitamin C vs Placebo	0.704344	1.14498e-06	3.48836e-05	0.707397	9.81367e-07	2.63814e-05
cg13799772	ALG1L2	Vitamin C vs Placebo	0.702427	1.26021e-06	3.59948e-05	0.644038	1.70071e-05	0.000301959
cg26124791	ZFAT	Vitamin C vs Placebo	0.652913	1.1868e-05	0.00031904	0.642837	1.784e-05	0.000301959
cg06807117	PLEKHA6	Vitamin C vs Placebo	0.634653	2.45791e-05	0.000561633	0.577253	0.000183682	0.00233174
cg03454639	TNFAIP8L3	Vitamin C vs Placebo	0.619766	4.30215e-05	0.000936229	0.662336	7.99542e-06	0.000182695
cg15845072	ABCB1	Vitamin C vs Placebo	0.610329	6.04607e-05	0.00125593	0.69222	2.07391e-06	5.26541e-05
cg04652824	IPO5	Vitamin C vs Placebo	0.606915	6.81992e-05	0.00135509	0.666052	6.81587e-06	0.00016394
cg03171157	GRK5	Vitamin C vs Placebo	0.59857	9.10178e-05	0.00173313	0.497892	0.00171425	0.0124351
cg25148291	ELFN2	Vitamin C vs Placebo	0.595809	9.99658e-05	0.00182738	0.533619	0.000671103	0.00601107
cg13591056	PPCDC	Vitamin C vs Placebo	0.592205	0.000112831	0.00198322	0.444778	0.00581193	0.0308843
cg20655070	DYRK1B	Vitamin C vs Placebo	0.584593	0.000145034	0.00245483	0.839055	8.81965e-11	5.03823e-09
cg00989249	N4BP3	Vitamin C vs Placebo	0.581482	0.000160417	0.00261823	0.550945	0.000409796	0.00425629
cg04266189	ZNF571-AS1	Vitamin C vs Placebo	0.570829	0.000224849	0.00354331	0.643504	1.73729e-05	0.000301959
cg16341495	SLC45A4	Vitamin C vs Placebo	0.56085	0.000305336	0.00450124	0.478073	0.00276546	0.0180545
cg00466500	CDH22	Vitamin C vs Placebo	0.542499	0.00052293	0.0074681	0.631212	2.80466e-05	0.000441976
cg10635061	FHL2	Vitamin C vs Placebo	0.531678	0.000708085	0.00980591	0.441649	0.00620921	0.0321863
cg03910874	DUSP22	Vitamin C vs Placebo	0.525469	0.000838792	0.0112743	0.446446	0.00560924	0.030299
cg00492362	MRPS5	Vitamin C vs Placebo	0.523173	0.000892287	0.0114475	0.627131	3.27324e-05	0.000482539
cg04003903	CPZ	Vitamin C vs Placebo	0.522779	0.000901772	0.0114475	0.420795	0.0095032	0.0418698
cg14559634	MTUS1	Vitamin C vs Placebo	0.516259	0.00107209	0.0132418	0.448087	0.0054158	0.0298195
cg13843392	METTL15	Vitamin C vs Placebo	0.514155	0.00113283	0.0132916	0.430467	0.0078262	0.0368719
cg24789940	HINT3	Vitamin C vs Placebo	0.507263	0.0013536	0.0141029	0.589315	0.000124209	0.00162181
cg05491977	ARL4C	Vitamin C vs Placebo	0.506932	0.00136509	0.0141029	0.470061	0.00332895	0.0208401
cg00611227	DPP10	Vitamin C vs Placebo	0.501096	0.00158242	0.0153865	0.489701	0.00209607	0.0140868
cg20562104	TNNI1	Vitamin C vs Placebo	0.498341	0.00169524	0.0160959	0.554087	0.000373652	0.00397114
cg15222753	NEU4	Vitamin C vs Placebo	0.497621	0.00172582	0.0160959	0.505575	0.00141315	0.0111007
cg19909400	OPRM1	Vitamin C vs Placebo	0.484748	0.00236147	0.0211606	0.536377	0.000621523	0.00568072
cg24984195	UBE2I	Vitamin C vs Placebo	0.48141	0.00255651	0.0224678	0.657104	9.97253e-06	0.000207157
cg23056558	MIS18BP1	Vitamin C vs Placebo	0.479147	0.00269666	0.0232523	0.438803	0.00659074	0.0334663
cg08528735	MAGEF1	Vitamin C vs Placebo	0.475765	0.00291854	0.0244063	0.647665	1.4702e-05	0.000292122
cg27422885	RIMS1	Vitamin C vs Placebo	0.474397	0.00301273	0.024586	0.543648	0.000506058	0.00502758
cg00044179	RAB36	Vitamin C vs Placebo	0.461452	0.00404345	0.0318596	0.595454	0.00010117	0.00140105
cg07643912	KCNC3	Vitamin C vs Placebo	0.451887	0.00498977	0.0386496	0.412109	0.0112615	0.046365
cg15577010	NMUR1	FEF25-75	0.997811	6.94445e-43	1.01945e-39	0.996437	3.45916e-39	5.07805e-36
cg25757678	ADAMTS10	FEF25-75	0.993643	8.50997e-35	6.24632e-32	0.974807	2.14393e-24	7.86823e-22
cg13312387	NMUR1	FEF25-75	0.986017	7.85558e-29	3.844e-26	0.989423	6.1006e-31	4.47784e-28
cg25458600	LCE1D	FEF25-75	0.976141	8.36381e-25	3.06952e-22	0.974895	2.01858e-24	7.86823e-22
cg09549067	EPHA6	FEF25-75	0.961924	2.66756e-21	7.83194e-19	0.910673	5.34616e-15	4.61657e-13
cg26772116	MTIF3	FEF25-75	0.946747	8.37913e-19	2.05009e-16	0.949541	3.33603e-19	8.16216e-17
cg26544344	ZZEF1	FEF25-75	0.935608	2.12795e-17	4.46262e-15	0.805047	1.893e-09	7.51059e-08
cg26292889	CAV2	FEF25-75	0.932067	5.27735e-17	9.68394e-15	0.948461	4.79182e-19	1.00491e-16
cg09644806	LINC02139	FEF25-75	0.930468	7.82798e-17	1.27683e-14	0.920427	7.64883e-16	9.35706e-14
cg18620549	PAN3	FEF25-75	0.91867	1.10506e-15	1.62223e-13	0.962896	1.7092e-21	5.01822e-19
cg24132287	ZFAND2A	FEF25-75	0.880982	6.36054e-13	8.48843e-11	0.934683	2.71048e-17	4.97372e-15
cg01360084	EP300	FEF25-75	0.871218	2.33166e-12	2.66325e-10	0.767928	2.90194e-08	1.06501e-06
cg23676679	TIGIT	FEF25-75	0.871128	2.35846e-12	2.66325e-10	0.908018	8.73528e-15	6.46118e-13
cg13470831	SALL3	FEF25-75	0.867621	3.6649e-12	3.8429e-10	0.882214	5.35566e-13	3.27588e-11
cg22784954	ADAMTS16	FEF25-75	0.856288	1.40416e-11	1.3742e-09	0.563736	0.00027976	0.00376777
cg24427850	PSORS1C3	FEF25-75	0.851839	2.30671e-11	2.11641e-09	0.926743	1.89311e-16	2.77908e-14
cg18179039	TBC1D9	FEF25-75	0.843336	5.704e-11	4.65193e-09	0.844892	4.85292e-11	2.54432e-09
cg09179646	PSORS1C3	FEF25-75	0.834929	1.32671e-10	1.02506e-08	0.92259	4.80512e-16	6.41265e-14
cg12059257	C9orf129	FEF25-75	0.833746	1.48837e-10	1.09246e-08	0.929843	9.10778e-17	1.48558e-14
cg22291762	PSORS1C3	FEF25-75	0.826936	2.83675e-10	1.98302e-08	0.909324	6.87378e-15	5.60595e-13
cg25869635	PIK3C2B	FEF25-75	0.823562	3.86504e-10	2.48305e-08	0.740028	1.65685e-07	5.79107e-06
cg19233295	TMEM51	FEF25-75	0.82349	3.89034e-10	2.48305e-08	0.708062	9.48701e-07	3.02759e-05
cg08938722	TMEM132C	FEF25-75	0.818417	6.11861e-10	3.74255e-08	0.883448	4.49958e-13	2.8719e-11
cg19297594	KDM2A	FEF25-75	0.811484	1.11126e-09	6.5253e-08	0.810846	1.17258e-09	4.91815e-08
cg11805138	PSORS1C3	FEF25-75	0.810409	1.2163e-09	6.86743e-08	0.914252	2.69084e-15	2.7202e-13
cg14338708	SMYD3	FEF25-75	0.809949	1.26403e-09	6.87258e-08	0.868778	3.17351e-12	1.79181e-10
cg14036627	PSORS1C3	FEF25-75	0.809026	1.36513e-09	7.1572e-08	0.914086	2.7795e-15	2.7202e-13
cg22701603	PSORS1C3	FEF25-75	0.807004	1.61334e-09	8.16686e-08	0.915908	1.93841e-15	2.18891e-13
cg14887613	MIER2	FEF25-75	0.803917	2.07436e-09	1.01505e-07	0.853854	1.84606e-11	1.00371e-09
cg03078486	PSORS1C3	FEF25-75	0.80331	2.17819e-09	1.01604e-07	0.907975	8.8027e-15	6.46118e-13
cg17931227	PSORS1C3	FEF25-75	0.803103	2.2148e-09	1.01604e-07	0.913371	3.19462e-15	2.93106e-13
cg23390118	CACNA1C	FEF25-75	0.795258	4.10252e-09	1.825e-07	0.833309	1.55261e-10	7.35236e-09
cg04128524	NACA2	FEF25-75	0.793921	4.54503e-09	1.96238e-07	0.825988	3.09649e-10	1.42052e-08
cg07012739	PCNX1	FEF25-75	0.789855	6.17788e-09	2.59118e-07	0.891617	1.34911e-13	9.43089e-12
cg11268657	ERAP1	FEF25-75	0.784075	9.44918e-09	3.85317e-07	0.872108	2.08038e-12	1.2216e-10
cg26668675	PSORS1C3	FEF25-75	0.781682	1.12252e-08	4.45366e-07	0.834539	1.37806e-10	6.74331e-09
cg05790550	C9orf129	FEF25-75	0.756961	5.91612e-08	2.28549e-06	0.816649	7.14109e-10	3.08327e-08
cg24872425	PRR23A	FEF25-75	0.756283	6.17486e-08	2.32428e-06	0.808694	1.40333e-09	5.72248e-08
cg23252259	PSORS1C3	FEF25-75	0.750225	8.9982e-08	3.30234e-06	0.801469	2.52389e-09	9.50018e-08
cg11811828	PSORS1C3	FEF25-75	0.743401	1.35816e-07	4.86289e-06	0.885927	3.15209e-13	2.1033e-11
cg19123966	MCAM	FEF25-75	0.734671	2.25808e-07	7.89253e-06	0.651442	1.26071e-05	0.000313681
cg18862566	RUNX2	FEF25-75	0.722569	4.4263e-07	1.51112e-05	0.624839	3.56656e-05	0.000769958
cg24806360	PTPRU	FEF25-75	0.718887	5.39521e-07	1.80004e-05	0.70067	1.37502e-06	4.03707e-05
cg13581507	SNHG11	FEF25-75	0.713961	6.9972e-07	2.28264e-05	0.587924	0.000130045	0.00200954
cg04101442	PSTPIP2	FEF25-75	0.711024	8.14992e-07	2.60089e-05	0.64848	1.42248e-05	0.000348035
cg17523053	HDAC4	FEF25-75	0.708067	9.48419e-07	2.9623e-05	0.553499	0.000380185	0.00485315
cg16589663	CST3	FEF25-75	0.699965	1.42374e-06	4.35427e-05	0.68153	3.42133e-06	9.13184e-05
cg15661989	CATSPERB	FEF25-75	0.697866	1.5784e-06	4.72876e-05	0.510224	0.00125449	0.0127007
cg01836116	RBFOX1	FEF25-75	0.693469	1.95338e-06	5.73512e-05	0.616727	4.80621e-05	0.000979933
cg12473916	SHC1	FEF25-75	0.683518	3.1221e-06	8.98675e-05	0.656482	1.02351e-05	0.000259053
cg23283320	PRMT2	FEF25-75	0.673707	4.87181e-06	0.000137535	0.835332	1.2755e-10	6.45668e-09
cg16922753	NA	FEF25-75	0.667155	6.49777e-06	0.000176643	0.804561	1.96902e-09	7.60663e-08
cg19639479	VWA1	FEF25-75	0.665413	7.00673e-06	0.000187016	0.719142	5.32219e-07	1.77568e-05
cg01579299	CLU	FEF25-75	0.656308	1.03099e-05	0.000270266	0.607285	6.73188e-05	0.00120517
cg08956712	CAST	FEF25-75	0.653125	1.17645e-05	0.000302987	0.622287	3.9209e-05	0.00082227
cg04775153	C1orf115	FEF25-75	0.649587	1.35992e-05	0.000344201	0.726959	3.48168e-07	1.18863e-05
cg13608647	WFDC2	FEF25-75	0.643434	1.74218e-05	0.000433477	0.705228	1.09521e-06	3.4208e-05
cg10600749	CEBPB	FEF25-75	0.642923	1.77789e-05	0.00043499	0.572046	0.000216467	0.00299787
cg16804833	BABAM2	FEF25-75	0.641433	1.88606e-05	0.000453892	0.559005	0.000322766	0.00423054
cg00215017	LINC01168	FEF25-75	0.632569	2.66288e-05	0.000610799	0.610926	5.91923e-05	0.00111702
cg15654264	RPRD2	FEF25-75	0.628627	3.0938e-05	0.000698724	0.599956	8.68061e-05	0.00148591
cg23232880	PADI1	FEF25-75	0.628142	3.15093e-05	0.000700843	0.573825	0.000204719	0.00293655
cg02196220	C9orf129	FEF25-75	0.626243	3.38414e-05	0.000741479	0.690803	2.21883e-06	6.03192e-05
cg00815658	TPGS1	FEF25-75	0.624528	3.60809e-05	0.000778923	0.576759	0.000186589	0.002712
cg15146462	CCDC81	FEF25-75	0.617088	4.74353e-05	0.0010092	0.699725	1.44068e-06	4.14691e-05
cg09359933	MYDGF	FEF25-75	0.615881	4.9556e-05	0.00103926	0.595418	0.000101292	0.00165218
cg15816911	PCNX1	FEF25-75	0.610038	6.10862e-05	0.00124548	0.824765	3.46403e-10	1.54097e-08
cg03186975	LINC00535	FEF25-75	0.609158	6.30191e-05	0.00126729	0.757467	5.72948e-08	2.05143e-06
cg13480774	MAEL	FEF25-75	0.602984	7.82103e-05	0.00155152	0.702602	1.24925e-06	3.74265e-05
cg16736080	FAM181A	FEF25-75	0.598292	9.18869e-05	0.00179853	0.566487	0.000257178	0.00352839
cg23715992	RALGDS	FEF25-75	0.593431	0.000108298	0.00206469	0.555604	0.000357235	0.00460018
cg07850633	MACROD2	FEF25-75	0.590322	0.000120132	0.00226094	0.710402	8.41536e-07	2.74528e-05
cg23012005	KHDRBS3	FEF25-75	0.566579	0.000256449	0.00459368	0.594383	0.000104887	0.00169203
cg01280279	ASIC2	FEF25-75	0.564033	0.000277234	0.00490337	0.595917	9.9599e-05	0.00164282
cg04569615	SLC6A5	FEF25-75	0.562814	0.000287708	0.00502804	0.525454	0.000839137	0.00892647
cg03688400	CACNA1I	FEF25-75	0.558693	0.000325794	0.00560573	0.614852	5.14318e-05	0.0010203
cg14405197	ZFYVE28	FEF25-75	0.558427	0.000328401	0.00560573	0.599969	8.67682e-05	0.00148591
cg11324488	HCAR2	FEF25-75	0.554356	0.000370693	0.00622436	0.598338	9.17408e-05	0.00154799
cg18268547	TSPAN10	FEF25-75	0.553921	0.000375486	0.00622436	0.431611	0.00764566	0.0473579
cg03467014	SDF4	FEF25-75	0.553752	0.000377363	0.00622436	0.628287	3.13382e-05	0.000697037
cg21205320	COLEC11	FEF25-75	0.551107	0.000407861	0.00657956	0.676629	4.27458e-06	0.000112055
cg13992212	DHX15	FEF25-75	0.54915	0.000431824	0.00678506	0.453951	0.00477082	0.0349354
cg06977751	TUBGCP3	FEF25-75	0.54894	0.000434466	0.00678506	0.447436	0.00549179	0.0387594
cg27251473	ANKRD11	FEF25-75	0.547654	0.00045098	0.00696883	0.56124	0.000301763	0.00402717
cg14614416	TNFRSF9	FEF25-75	0.533254	0.000677933	0.0100526	0.489252	0.00211901	0.0198134
cg14443301	FTMT	FEF25-75	0.532146	0.000699002	0.0102614	0.518365	0.0010142	0.0105592
cg07042007	ZFYVE28	FEF25-75	0.531064	0.000720155	0.0104396	0.61085	5.93514e-05	0.00111702
cg01322412	LOC171391	FEF25-75	0.530801	0.000725366	0.0104396	0.609558	6.21339e-05	0.00115459
cg00718400	CMTM7	FEF25-75	0.502688	0.00152031	0.0204753	0.542335	0.000525387	0.00617014
cg18008467	AGAP1	FEF25-75	0.501523	0.00156556	0.0208931	0.632113	2.70983e-05	0.000621568
cg06416034	HTR7	FEF25-75	0.500427	0.00160921	0.0212822	0.446428	0.00561142	0.0392265
cg03312268	SGMS1	FEF25-75	0.495334	0.00182631	0.0238586	0.584808	0.000144023	0.0021574
cg19800670	CCN1	FEF25-75	0.492628	0.00195185	0.0251344	0.573621	0.000206039	0.00293655
cg05962710	LAMB4	FEF25-75	0.490353	0.00206319	0.026135	0.692291	2.06684e-06	5.72475e-05
cg27423041	NRG1	FEF25-75	0.490313	0.00206516	0.026135	0.531361	0.000714292	0.00776726
cg18381525	BNIP2	FEF25-75	0.487749	0.00219737	0.0273368	0.461471	0.00404174	0.0317287
cg13856154	PIGG	FEF25-75	0.486809	0.00224765	0.0274963	0.443704	0.0059458	0.0405973
cg18750837	GFPT2	FEF25-75	0.483613	0.0024263	0.0291951	0.441087	0.0062831	0.0419254
cg20810558	PPP3R1	FEF25-75	0.477198	0.00282264	0.0334165	0.640857	1.92943e-05	0.000449589
cg27551556	CDKAL1	FEF25-75	0.475465	0.00293897	0.0345152	0.451628	0.00501791	0.0362871
cg26917253	FAM181A	FEF25-75	0.464652	0.0037637	0.0431649	0.539664	0.000566708	0.00655061
cg15876676	ABCC4	FEF25-75	0.463505	0.00386195	0.0436472	0.528076	0.000781512	0.00837415
cg00650641	HOXA1	FEF25-75	0.462719	0.0039306	0.0440467	0.607932	6.58036e-05	0.00119259
cg09158696	TFG	FEF25-75	0.462304	0.00396721	0.0441202	0.470885	0.00326672	0.0275606
cg07589824	COL24A1	FEF25-75	0.461574	0.00403243	0.044466	0.704294	1.14785e-06	3.51052e-05
cg26354968	MRPL16	FEF25-75	0.460204	0.00415731	0.0451877	0.624007	3.67876e-05	0.00078267

[truncated: 1 more sheets: Table S11.Longitudinal analysis]
